# Supplementary material for: 3-Methyl-N-(2-methyl­phen­yl)benzamide
Source: Acta Crystallogr Sect E Struct Rep Online. 2010 Jun 26;66(Pt 7):o1849. doi: 10.1107/S1600536810024578 (PMC3006868; doi:10.1107/S1600536810024578)
Supplement: Supplementary file 2 [file e-66-o1849-Isup2.hkl]

#
# h,k,l, Fc-squared, Fo-squared, sigma(Fo-squared) and status flag
#
data_I
_shelx_title ' B116 in P21/c'
_shelx_refln_list_code          4
_shelx_F_calc_maximum      161.42
_exptl_crystal_F_000       480.00
_reflns_d_resolution_high  0.8379
 
loop_
 _symmetry_equiv_pos_as_xyz
 'x, y, z'
 '-x, y+1/2, -z+1/2'
 '-x, -y, -z'
 'x, -y-1/2, z-1/2'
 
_cell_length_a    11.1896
_cell_length_b     4.9503
_cell_length_c    24.1164
_cell_angle_alpha  90.000
_cell_angle_beta  116.512
_cell_angle_gamma  90.000
 
_shelx_F_squared_multiplier     1.000
 
loop_
 _refln_index_h
 _refln_index_k
 _refln_index_l
 _refln_F_squared_calc
 _refln_F_squared_meas
 _refln_F_squared_sigma
 _refln_observed_status
   2   0   0     3618.31     3210.42     13.37 o
   3   0   0        2.06        3.58      1.56 o
   4   0   0       20.55       19.74      1.53 o
   5   0   0       75.83       56.40      2.13 o
   6   0   0       44.17       61.14      2.35 o
   7   0   0       86.28       91.09      2.86 o
   8   0   0        0.37       -0.01      2.41 o
   9   0   0     1290.47     1447.54     23.08 o
  10   0   0       23.29       25.73      4.65 o
  11   0   0        8.70        8.88      6.67 o
   1   1   0      454.02      462.12      4.08 o
   2   1   0     1108.61     1144.07     13.77 o
   3   1   0       66.89       69.34      1.25 o
   4   1   0     1737.77     1823.25     13.98 o
   5   1   0      267.77      201.34      3.43 o
   6   1   0       40.79       49.58      1.81 o
   7   1   0      151.31      166.58      3.17 o
   8   1   0      193.29      196.79      3.77 o
   9   1   0      165.18      182.71      5.15 o
  10   1   0        0.10       -0.01      2.69 o
  11   1   0       41.61       44.72      3.63 o
   0   2   0       22.05       35.34      1.61 o
   1   2   0       16.43       16.97      1.00 o
   2   2   0     1398.41     1522.69     10.75 o
   3   2   0       66.47       52.64      1.89 o
   4   2   0      653.16      795.17      5.03 o
   5   2   0      660.84      717.80     11.98 o
   6   2   0        2.98        2.76      0.82 o
   7   2   0       24.21       20.58      1.22 o
   8   2   0        1.43        1.08      1.21 o
   9   2   0        1.40        1.08      2.02 o
  10   2   0        3.52        6.01      2.50 o
  11   2   0       11.61       18.46      3.47 o
   1   3   0      164.13      177.68      1.76 o
   2   3   0        1.06        1.29      0.86 o
   3   3   0        0.99        1.23      0.60 o
   4   3   0       10.94       10.01      1.37 o
   5   3   0      171.11      173.53      3.44 o
   6   3   0        0.12        0.21      1.26 o
   7   3   0        0.61        1.44      1.44 o
   8   3   0       88.92       80.27      3.01 o
   9   3   0        1.01        1.85      3.18 o
  10   3   0        1.41        1.71      3.32 o
   0   4   0       55.96       54.87      2.12 o
   1   4   0      396.23      442.59      3.10 o
   2   4   0        3.48        5.85      1.06 o
   3   4   0       71.63       72.32      1.37 o
   4   4   0       89.21       82.33      4.89 o
   5   4   0       40.09       46.52      2.64 o
   6   4   0        5.39        5.37      3.12 o
   7   4   0       28.82       24.24      3.64 o
   8   4   0      100.14       94.93      4.37 o
   1   5   0      116.79      126.90      2.46 o
   2   5   0        2.96        3.24      1.39 o
   3   5   0       59.90       60.52      2.31 o
   4   5   0        0.75       -0.02      3.07 o
   5   5   0        0.12       -0.02      3.15 o
   6   5   0        0.71        1.39      3.48 o
 -11   1   1        2.05       -0.01      2.93 o
 -10   1   1       37.94       33.34      4.87 o
  -9   1   1       16.24       15.18      2.36 o
  -8   1   1       32.68       31.16      2.32 o
  -7   1   1      144.59      133.77      2.30 o
  -6   1   1        0.00        1.26      1.07 o
  -5   1   1       98.33      118.23      1.74 o
  -4   1   1     1636.74     1739.40     12.60 o
  -3   1   1      682.54      666.28      7.24 o
  -2   1   1     1822.35     1876.29     17.89 o
  -1   1   1       17.34       15.75      1.20 o
   0   1   1     8105.81     8247.29     66.60 o
   1   1   1       43.61       46.74      0.83 o
   2   1   1      324.53      273.30      4.39 o
   3   1   1      223.11      227.45      2.79 o
   4   1   1     1085.96     1045.08     10.21 o
   5   1   1     1502.32     1603.80     13.02 o
   6   1   1      111.58      107.66      2.03 o
   7   1   1      358.47      356.59      7.01 o
   8   1   1       65.43       64.86      2.86 o
   9   1   1      397.92      418.90      7.00 o
  10   1   1       13.50       12.83      3.30 o
  11   1   1        8.38       16.59      3.14 o
 -11   2   1        5.48        5.68      3.32 o
 -10   2   1       36.16       35.15      2.73 o
  -9   2   1       82.55       77.16      3.00 o
  -8   2   1       31.81       28.88      1.38 o
  -7   2   1        1.65        2.86      0.85 o
  -6   2   1        3.49        2.68      0.55 o
  -5   2   1        5.92        6.14      1.07 o
  -4   2   1       45.06       37.45      1.15 o
  -3   2   1      128.70      138.96      2.10 o
  -2   2   1        4.51        5.00      0.68 o
  -1   2   1       28.62       33.51      1.02 o
   0   2   1       14.96       15.05      0.97 o
   1   2   1      177.63      162.65      1.32 o
   2   2   1      214.43      240.77      2.80 o
   3   2   1      387.93      425.16      7.42 o
   4   2   1      145.56      165.36      5.09 o
   5   2   1       87.31      104.04      2.02 o
   6   2   1       11.76       12.99      1.09 o
   7   2   1        5.82        8.86      1.25 o
   8   2   1       26.62       24.89      1.61 o
   9   2   1       39.78       34.92      2.54 o
  10   2   1        2.73        0.16      2.76 o
  11   2   1        2.12        0.60      3.72 o
 -10   3   1        0.10        2.41      3.44 o
  -9   3   1       11.73       14.00      3.31 o
  -8   3   1       75.26       72.55      2.89 o
  -7   3   1       15.69       14.16      1.50 o
  -6   3   1        7.82        7.78      1.84 o
  -5   3   1      179.82      198.51      3.54 o
  -4   3   1        9.97       10.33      1.40 o
  -3   3   1       32.86       29.35      0.96 o
  -2   3   1       22.59       25.98      1.00 o
  -1   3   1      423.42      463.46      3.53 o
   0   3   1       75.74       95.21      1.43 o
   1   3   1      674.44      783.29      3.31 o
   2   3   1        9.00       10.87      0.86 o
   3   3   1       83.60       85.64      1.39 o
   4   3   1      150.62      139.62      2.66 o
   5   3   1       85.58       84.70      2.30 o
   6   3   1        1.55        3.04      1.41 o
   7   3   1        5.16        4.60      1.61 o
   8   3   1      141.42      129.14      6.90 o
   9   3   1        8.46       10.00      3.19 o
  10   3   1        5.47        3.53      3.36 o
  -8   4   1        3.37        4.82      3.09 o
  -7   4   1       23.32       20.60      3.49 o
  -6   4   1       18.05       18.10      2.38 o
  -5   4   1       17.47       18.31      2.39 o
  -4   4   1       80.07       73.54      2.20 o
  -3   4   1      806.03      790.10      9.78 o
  -2   4   1        9.34       10.95      1.04 o
  -1   4   1       38.77       38.98      1.46 o
   0   4   1       69.62       66.98      1.56 o
   1   4   1       18.18       15.47      1.18 o
   2   4   1       33.47       30.44      1.26 o
   3   4   1      305.93      289.09      5.56 o
   4   4   1       13.12       11.68      1.02 o
   5   4   1        2.76        2.34      1.56 o
   6   4   1       74.35       77.80      4.26 o
   7   4   1       62.60       60.32      3.84 o
   8   4   1       13.02       17.64      3.41 o
  -6   5   1       15.91       17.07      3.23 o
  -5   5   1      124.92      125.52      4.54 o
  -4   5   1       54.09       52.29      2.81 o
  -3   5   1      175.83      195.04      2.96 o
  -2   5   1      261.42      289.00      3.16 o
  -1   5   1       43.50       50.24      1.98 o
   0   5   1       24.24       25.80      1.73 o
   1   5   1        2.49        3.04      1.46 o
   2   5   1        1.09        0.09      1.33 o
   3   5   1      131.48      137.29      3.47 o
   4   5   1      416.66      447.65      7.61 o
   5   5   1       96.17      100.73      4.82 o
   6   5   1       63.73       61.78      4.71 o
 -12   0   2       15.76       23.61      7.53 o
 -11   0   2       46.39       45.34      7.39 o
 -10   0   2      232.98      230.52     11.52 o
  -9   0   2       57.53       53.71      4.62 o
  -8   0   2      208.84      203.33      4.92 o
  -7   0   2      269.78      238.47      3.64 o
  -6   0   2      194.89      218.07      4.54 o
  -5   0   2        9.06       15.99      1.69 o
  -4   0   2      410.32      368.25      3.32 o
  -3   0   2     2782.28     2645.11     17.76 o
  -2   0   2     1559.66     1505.00      9.54 o
  -1   0   2      414.35      403.29     26.64 o
   1   0   2      190.80      178.64     17.52 o
   2   0   2     2482.63     2417.84     15.65 o
   3   0   2       70.65       50.31      2.06 o
   4   0   2     1159.75     1065.60      9.37 o
   5   0   2       36.13       28.47      1.94 o
   6   0   2       95.55       98.16      2.76 o
   7   0   2      651.67      659.44      7.19 o
   8   0   2       19.71       21.65      3.03 o
   9   0   2      781.41      882.30     10.45 o
  10   0   2        0.15       -0.02      3.43 o
  11   0   2       32.21       36.27      5.51 o
 -12   1   2       16.71       16.74      4.10 o
 -11   1   2       23.63       25.28      3.20 o
 -10   1   2        1.79       -0.01      2.75 o
  -9   1   2       47.78       47.39      2.41 o
  -8   1   2      134.04      127.97      2.53 o
  -7   1   2       11.13       12.71      1.30 o
  -6   1   2       67.01       73.21      1.59 o
  -5   1   2       94.07       94.26      1.66 o
  -4   1   2      279.41      244.03      2.53 o
  -3   1   2       30.73       33.78      1.54 o
  -2   1   2      323.80      324.22      2.45 o
  -1   1   2     1191.56     1233.11      4.46 o
   0   1   2      722.00      758.64      3.75 o
   1   1   2     1735.04     1761.08     17.65 o
   2   1   2       32.76       29.73      1.12 o
   3   1   2       16.01       26.92      1.39 o
   4   1   2      407.40      364.74      2.79 o
   5   1   2      656.00      673.15      6.68 o
   6   1   2       29.90       21.29      1.46 o
   7   1   2        3.67        1.98      1.66 o
   8   1   2      223.97      235.08      3.69 o
   9   1   2        0.40       -0.02      3.62 o
  10   1   2        1.36        2.35      3.14 o
  11   1   2       20.50       25.13      3.41 o
 -11   2   2        0.43        1.75      3.29 o
 -10   2   2        4.96        5.24      2.35 o
  -9   2   2        6.09        5.83      1.34 o
  -8   2   2       11.21        9.85      0.86 o
  -7   2   2       71.87       68.98      2.83 o
  -6   2   2      135.73      131.80      2.00 o
  -5   2   2        0.49        0.75      1.01 o
  -4   2   2       22.86       14.70      0.97 o
  -3   2   2       11.88       11.17      1.37 o
  -2   2   2      178.45      195.97      3.26 o
  -1   2   2      106.66      116.44      1.36 o
   0   2   2      220.11      258.80      1.96 o
   1   2   2      444.78      453.02      3.29 o
   2   2   2       78.86       86.29      1.33 o
   3   2   2       11.01        9.21      0.76 o
   4   2   2        4.57        1.58      0.89 o
   5   2   2      328.27      388.16      3.77 o
   6   2   2       23.47       23.40      1.32 o
   7   2   2        4.51        3.68      1.30 o
   8   2   2        6.51        5.55      1.48 o
   9   2   2        2.97        1.00      2.51 o
  10   2   2        0.68       -0.02      3.54 o
 -10   3   2        1.47        1.20      3.29 o
  -9   3   2        4.30        6.20      3.11 o
  -8   3   2        0.01        0.30      1.97 o
  -7   3   2       16.96       15.43      1.39 o
  -6   3   2      127.77      131.44      3.38 o
  -5   3   2        4.25        3.43      1.98 o
  -4   3   2        4.62        7.80      1.37 o
  -3   3   2       68.14       73.44      1.45 o
  -2   3   2       87.77      103.97      1.50 o
  -1   3   2       44.41       45.62      1.24 o
   0   3   2        1.44        2.67      1.01 o
   1   3   2      733.73      798.68      6.06 o
   2   3   2        0.00        0.24      0.73 o
   3   3   2        6.48        7.58      0.97 o
   4   3   2       18.78       20.39      0.98 o
   5   3   2       57.75       56.00      2.14 o
   6   3   2       10.69       11.90      1.53 o
   7   3   2       21.15       22.16      1.88 o
   8   3   2        2.08        1.91      3.17 o
   9   3   2        5.06        2.79      3.21 o
  -9   4   2        6.73        7.03      3.20 o
  -8   4   2        6.10        5.05      3.08 o
  -7   4   2       10.27       10.38      3.23 o
  -6   4   2        3.78        5.75      3.13 o
  -5   4   2        1.48        0.77      1.09 o
  -4   4   2        0.02        0.00      0.84 o
  -3   4   2      400.84      435.26      3.81 o
  -2   4   2       64.65       63.74      1.40 o
  -1   4   2       33.16       33.29      1.38 o
   0   4   2        9.23        9.68      1.28 o
   1   4   2       76.40       83.14      1.63 o
   2   4   2       18.43       19.50      1.15 o
   3   4   2       36.97       38.66      1.36 o
   4   4   2        3.33        2.08      0.65 o
   5   4   2       11.07       10.13      1.75 o
   6   4   2       65.57       61.39      4.02 o
   7   4   2       12.88       12.42      3.20 o
   8   4   2       46.14       45.58      3.78 o
  -6   5   2       27.59       28.02      3.54 o
  -5   5   2        7.84        9.84      2.97 o
  -4   5   2       14.32       17.49      2.44 o
  -3   5   2       29.96       34.30      1.95 o
  -2   5   2        1.18        1.96      1.50 o
  -1   5   2       32.28       33.62      1.86 o
   0   5   2       18.52       16.57      1.58 o
   1   5   2        7.00        8.36      1.48 o
   2   5   2       29.00       28.67      1.83 o
   3   5   2       24.29       25.69      2.56 o
   4   5   2       17.34       22.83      3.89 o
   5   5   2       42.97       46.78      4.21 o
 -12   1   3        1.83        1.21      3.79 o
 -11   1   3       57.39       53.72      3.33 o
 -10   1   3       68.62       70.92      2.57 o
  -9   1   3      409.70      448.08      6.72 o
  -8   1   3        8.07        6.81      1.44 o
  -7   1   3      145.31      146.43      2.10 o
  -6   1   3       28.00       34.96      1.36 o
  -5   1   3      180.82      176.60      1.78 o
  -4   1   3      586.33      523.44      5.97 o
  -3   1   3      135.67      130.31      3.24 o
  -2   1   3     1537.49     1558.68     12.77 o
  -1   1   3      928.16      902.79      4.56 o
   0   1   3     1874.07     1998.11     13.15 o
   1   1   3       75.09       85.73      1.34 o
   2   1   3     2240.00     2260.21     23.87 o
   3   1   3       87.19       81.01      1.28 o
   4   1   3        1.97        1.15      0.96 o
   5   1   3        0.05        0.75      1.12 o
   6   1   3       19.03       22.72      1.42 o
   7   1   3        2.80        1.44      1.67 o
   8   1   3       98.09       91.79      3.08 o
   9   1   3        2.90        3.17      3.00 o
  10   1   3        1.78       -0.02      3.18 o
  11   1   3        0.39       -0.02      3.57 o
 -11   2   3       67.60       54.96      4.32 o
 -10   2   3       24.04       20.11      3.28 o
  -9   2   3       48.78       45.63      2.01 o
  -8   2   3       41.16       31.69      1.33 o
  -7   2   3       97.32       97.36      2.15 o
  -6   2   3       16.80       16.85      1.12 o
  -5   2   3      609.75      657.86      6.65 o
  -4   2   3       29.07       30.39      1.77 o
  -3   2   3        0.05        1.01      1.29 o
  -2   2   3       14.41       15.68      0.95 o
  -1   2   3       73.79       69.96      1.20 o
   0   2   3       90.59      113.19      1.31 o
   1   2   3      176.51      183.18      1.68 o
   2   2   3      366.31      381.36      3.28 o
   3   2   3       74.34       73.07      1.76 o
   4   2   3       17.99       17.17      1.08 o
   5   2   3       97.26      100.40      1.74 o
   6   2   3        2.87        5.04      1.24 o
   7   2   3        1.77        1.15      1.36 o
   8   2   3        3.25        4.12      1.53 o
   9   2   3        7.48       11.13      2.82 o
  10   2   3        5.73        2.69      3.74 o
 -10   3   3        7.04        3.34      3.42 o
  -9   3   3       28.79       26.87      3.49 o
  -8   3   3        0.02        0.41      1.88 o
  -7   3   3      134.44      132.36      2.97 o
  -6   3   3        1.55        0.20      1.53 o
  -5   3   3       34.44       31.65      2.47 o
  -4   3   3        2.50        2.62      1.30 o
  -3   3   3      118.06      129.92      1.69 o
  -2   3   3       24.32       28.06      1.08 o
  -1   3   3       10.89       15.92      1.06 o
   0   3   3        8.56       13.15      0.97 o
   1   3   3       14.02       19.75      0.94 o
   2   3   3       61.17       67.80      1.33 o
   3   3   3       60.11       44.18      1.12 o
   4   3   3       39.48       36.38      1.38 o
   5   3   3       15.62       16.94      1.00 o
   6   3   3       74.67       64.48      2.46 o
   7   3   3       27.35       26.31      1.71 o
   8   3   3       26.37       29.72      3.41 o
   9   3   3        6.78        6.23      3.43 o
  -9   4   3        0.59        1.69      2.91 o
  -8   4   3       26.89       29.36      3.63 o
  -7   4   3       14.09       13.13      3.34 o
  -6   4   3      192.18      192.07      5.06 o
  -5   4   3      113.30      108.68      3.11 o
  -4   4   3        2.32        2.28      0.88 o
  -3   4   3        0.98        0.72      1.43 o
  -2   4   3       30.72       33.62      1.52 o
  -1   4   3      401.27      422.48      3.36 o
   0   4   3       45.04       46.18      1.56 o
   1   4   3      148.82      152.28      2.03 o
   2   4   3        0.18        1.19      1.05 o
   3   4   3      146.84      140.53      5.44 o
   4   4   3       33.70       29.78      1.55 o
   5   4   3        4.15        2.47      1.29 o
   6   4   3       64.35       70.11      4.21 o
   7   4   3       10.50        5.31      3.12 o
   8   4   3       27.68       26.16      3.49 o
  -6   5   3       48.76       35.75      3.61 o
  -5   5   3        4.41        4.02      2.39 o
  -4   5   3        0.08       -0.01      2.18 o
  -3   5   3        1.90        1.48      1.76 o
  -2   5   3      134.60      144.81      2.52 o
  -1   5   3       32.52       33.45      1.88 o
   0   5   3       56.07       56.03      1.92 o
   1   5   3      190.80      204.98      3.01 o
   2   5   3      127.80      139.73      3.17 o
   3   5   3       70.99       85.17      4.82 o
   4   5   3       28.79       25.78      3.73 o
   5   5   3       49.23       50.10      4.42 o
 -12   0   4        2.68        3.92      4.24 o
 -11   0   4       52.36       58.25      7.87 o
 -10   0   4       63.97       68.58      7.43 o
  -9   0   4        0.90        0.99      2.70 o
  -8   0   4       51.24       48.89      2.80 o
  -7   0   4        1.60        3.99      1.99 o
  -6   0   4     1653.18     1679.51     16.23 o
  -5   0   4      333.32      344.54      6.49 o
  -4   0   4     8360.21     8015.03     49.25 o
  -3   0   4      718.70      714.25      5.89 o
  -2   0   4    26057.74    23837.63    148.90 o
  -1   0   4     1289.48     1206.06      7.47 o
   0   0   4     2881.03     2560.26     50.18 o
   1   0   4     2248.84     2012.37     16.04 o
   2   0   4      706.26      631.84      6.18 o
   3   0   4     1002.37     1086.56      5.11 o
   4   0   4        0.15        0.34      1.30 o
   5   0   4       48.86       46.56      1.80 o
   6   0   4      437.64      427.33      6.71 o
   7   0   4     1683.48     1777.35      9.09 o
   8   0   4        2.37        2.42      2.07 o
   9   0   4       62.87       62.34      4.34 o
  10   0   4        4.88        4.54      3.56 o
  11   0   4        0.00       -0.02      4.55 o
 -12   1   4       15.69       15.38      3.80 o
 -11   1   4      234.20      238.64      5.17 o
 -10   1   4       34.12       30.93      2.10 o
  -9   1   4      199.80      196.50      3.41 o
  -8   1   4       22.68       25.09      1.41 o
  -7   1   4        1.87        1.65      1.05 o
  -6   1   4      525.92      569.81      5.51 o
  -5   1   4        6.92        8.86      1.09 o
  -4   1   4      445.19      469.52      4.78 o
  -3   1   4      343.68      343.72      4.34 o
  -2   1   4    20759.98    20480.48    151.13 o
  -1   1   4       45.26       44.37      1.00 o
   0   1   4     6904.75     6801.12     41.67 o
   1   1   4      366.13      348.77      2.70 o
   2   1   4      115.48      131.77      2.50 o
   3   1   4      965.05     1047.27     10.77 o
   4   1   4        1.22        0.68      0.99 o
   5   1   4        0.35        0.27      1.00 o
   6   1   4       47.28       53.85      1.59 o
   7   1   4      128.55      136.33      2.52 o
   8   1   4       17.41       19.36      2.00 o
   9   1   4        0.07       -0.01      2.06 o
  10   1   4       49.37       55.78      5.78 o
 -11   2   4       88.03       94.97      4.71 o
 -10   2   4       24.37       18.50      3.53 o
  -9   2   4      113.37      116.86      2.37 o
  -8   2   4        2.23        4.24      0.65 o
  -7   2   4      119.51      114.16      2.03 o
  -6   2   4        1.24        2.25      0.90 o
  -5   2   4       25.30       17.73      1.54 o
  -4   2   4       52.60       62.99      1.92 o
  -3   2   4       63.54       54.43      1.74 o
  -2   2   4     1530.40     1612.25     10.46 o
  -1   2   4      903.18     1012.55      3.18 o
   0   2   4        6.04        6.66      0.70 o
   1   2   4      118.34      117.62      1.73 o
   2   2   4      676.62      739.51      7.62 o
   3   2   4      371.78      425.47      5.60 o
   4   2   4       50.86       63.42      1.90 o
   5   2   4       15.97       24.23      1.36 o
   6   2   4        8.59       10.60      1.38 o
   7   2   4        2.89        2.44      1.52 o
   8   2   4        0.03        0.68      2.01 o
   9   2   4       16.22       17.78      3.06 o
  10   2   4        0.13        0.23      3.62 o
 -10   3   4       71.64       62.74      4.31 o
  -9   3   4        8.81        7.29      3.13 o
  -8   3   4        6.62        5.72      1.71 o
  -7   3   4      355.19      333.00     10.57 o
  -6   3   4       23.43       28.76      2.78 o
  -5   3   4      275.44      283.15      4.09 o
  -4   3   4      222.34      232.75      2.44 o
  -3   3   4        8.17       11.33      0.97 o
  -2   3   4      165.22      174.03      2.53 o
  -1   3   4      689.09      755.52      6.11 o
   0   3   4      167.15      197.62      1.80 o
   1   3   4      132.55      137.93      1.61 o
   2   3   4      182.56      201.32      2.47 o
   3   3   4       67.45       57.45      1.43 o
   4   3   4       35.94       36.94      1.58 o
   5   3   4       87.13       82.33      2.95 o
   6   3   4        0.06       -0.01      1.08 o
   7   3   4        2.66        3.36      1.86 o
   8   3   4        6.01        6.00      3.05 o
   9   3   4       13.95       15.92      3.51 o
  -9   4   4        0.18       -0.01      2.91 o
  -8   4   4        0.01        0.05      2.91 o
  -7   4   4        7.37        5.31      2.69 o
  -6   4   4       68.37       76.51      3.38 o
  -5   4   4      186.78      195.96      3.92 o
  -4   4   4        0.08        0.40      0.84 o
  -3   4   4        1.60        4.28      1.50 o
  -2   4   4       18.77       21.33      1.65 o
  -1   4   4      118.60      127.16      2.24 o
   0   4   4       11.94       11.04      1.26 o
   1   4   4        5.03        4.05      1.13 o
   2   4   4        0.39        0.58      0.94 o
   3   4   4       60.40       63.35      2.18 o
   4   4   4       14.75       12.46      1.30 o
   5   4   4       26.72       24.24      3.50 o
   6   4   4      141.39      146.09      6.16 o
   7   4   4        2.93        3.83      3.01 o
  -6   5   4        2.16        3.19      3.14 o
  -5   5   4       34.62       28.76      2.83 o
  -4   5   4        9.05        8.19      2.15 o
  -3   5   4      186.31      186.86      3.33 o
  -2   5   4       41.12       43.78      1.83 o
  -1   5   4        0.27        0.93      1.51 o
   0   5   4        0.71        0.51      1.59 o
   1   5   4       18.54       20.29      1.79 o
   2   5   4        2.49        3.12      2.01 o
   3   5   4        9.84        9.79      3.42 o
   4   5   4       10.36       13.34      3.63 o
   5   5   4        4.83        3.00      3.64 o
 -12   1   5        3.09        1.11      3.66 o
 -11   1   5        0.86        2.67      2.47 o
 -10   1   5        0.05        2.07      1.91 o
  -9   1   5       26.90       26.91      1.84 o
  -8   1   5       17.12       18.34      1.33 o
  -7   1   5      172.62      182.99      2.42 o
  -6   1   5      374.48      430.05      3.44 o
  -5   1   5      206.46      152.95      2.13 o
  -4   1   5        5.09        7.86      0.88 o
  -3   1   5       60.48       67.96      1.07 o
  -2   1   5    11752.19    11709.24     83.85 o
  -1   1   5      974.30     1032.26      6.63 o
   0   1   5     2013.91     2095.45     15.85 o
   1   1   5        3.42        0.46      0.81 o
   2   1   5      928.85      895.09      5.84 o
   3   1   5     1583.67     1756.62     12.87 o
   4   1   5      188.30      228.68      2.26 o
   5   1   5        0.84       -0.01      1.04 o
   6   1   5      105.35       96.21      2.05 o
   7   1   5      895.92      928.77      6.73 o
   8   1   5       22.02       25.84      2.04 o
   9   1   5        1.29       -0.01      2.47 o
  10   1   5        9.91       18.76      3.60 o
 -12   2   5        7.33        3.57      3.82 o
 -11   2   5       63.25       61.70      3.80 o
 -10   2   5      208.03      193.14      6.20 o
  -9   2   5       50.97       52.12      1.97 o
  -8   2   5       52.09       45.82      1.45 o
  -7   2   5        2.15        1.14      0.99 o
  -6   2   5      117.79      107.75      1.72 o
  -5   2   5       10.73        6.07      1.43 o
  -4   2   5      464.38      454.76      3.52 o
  -3   2   5      263.49      285.04      3.29 o
  -2   2   5     2036.86     2136.71      7.51 o
  -1   2   5     1268.15     1438.67      5.66 o
   0   2   5       15.03       16.58      0.92 o
   1   2   5      180.89      182.64      2.86 o
   2   2   5      790.97      849.83      6.61 o
   3   2   5       60.32       55.75      2.20 o
   4   2   5        2.03        5.26      1.12 o
   5   2   5       52.51       47.18      1.63 o
   6   2   5       26.34       28.24      1.68 o
   7   2   5       18.65       15.13      1.76 o
   8   2   5        0.35        0.84      2.25 o
   9   2   5        2.64        0.23      2.91 o
  10   2   5        8.16       11.52      3.76 o
 -11   3   5        2.44        0.90      3.21 o
 -10   3   5        2.30        0.19      3.12 o
  -9   3   5       78.84       83.27      3.81 o
  -8   3   5        2.67        2.74      1.74 o
  -7   3   5       14.39       18.48      2.03 o
  -6   3   5        0.31       -0.01      2.23 o
  -5   3   5      472.37      488.41      4.44 o
  -4   3   5       41.04       36.03      1.46 o
  -3   3   5        1.88        3.85      0.98 o
  -2   3   5       26.75       25.92      1.06 o
  -1   3   5      576.97      629.06      4.52 o
   0   3   5        0.53        0.00      0.80 o
   1   3   5       10.16        7.76      1.19 o
   2   3   5      297.36      341.70      3.18 o
   3   3   5       15.56       15.86      1.28 o
   4   3   5       69.05       60.82      1.58 o
   5   3   5       13.65       12.06      1.09 o
   6   3   5      132.42      122.74      3.65 o
   7   3   5       26.67       23.03      2.30 o
   8   3   5       21.76       23.38      3.51 o
   9   3   5        9.23        6.92      3.48 o
  -9   4   5       11.56       15.93      3.09 o
  -8   4   5       20.32       25.81      3.02 o
  -7   4   5       64.85       64.55      3.40 o
  -6   4   5      177.15      173.04      4.27 o
  -5   4   5      591.08      615.26     11.80 o
  -4   4   5      137.13      129.22      2.80 o
  -3   4   5      124.62      129.16      2.41 o
  -2   4   5       59.78       55.33      1.67 o
  -1   4   5      126.62      128.60      2.12 o
   0   4   5        2.79        0.84      1.23 o
   1   4   5       62.74       58.50      1.46 o
   2   4   5      228.93      228.88      3.24 o
   3   4   5      244.00      241.52      7.16 o
   4   4   5      206.02      200.96      7.40 o
   5   4   5       49.77       46.48      3.88 o
   6   4   5       52.08       52.07      3.56 o
   7   4   5        5.27        4.04      3.05 o
  -7   5   5        0.00       -0.02      3.11 o
  -6   5   5       31.46       36.01      3.66 o
  -5   5   5        0.12        0.57      2.54 o
  -4   5   5      108.75      111.61      3.32 o
  -3   5   5       19.96       21.56      1.94 o
  -2   5   5       20.71       20.83      1.77 o
  -1   5   5      207.50      231.31      3.59 o
   0   5   5      114.75      112.49      2.73 o
   1   5   5      144.09      141.37      4.40 o
   2   5   5      139.40      140.19      4.03 o
   3   5   5      100.99      118.64      5.56 o
   4   5   5       57.04       57.27      4.35 o
 -12   0   6       21.98       25.37      4.58 o
 -11   0   6        0.37        0.32      3.98 o
 -10   0   6        0.03       -0.01      2.80 o
  -9   0   6        0.67        1.31      2.17 o
  -8   0   6       71.12       77.24      2.71 o
  -7   0   6      232.01      210.73      3.52 o
  -6   0   6      243.91      259.78      3.51 o
  -5   0   6      544.52      579.25      5.35 o
  -4   0   6     1103.14      954.12     12.74 o
  -3   0   6     4224.02     4167.02     76.83 o
  -2   0   6     1283.57     1252.88      7.08 o
  -1   0   6      269.80      273.03      4.11 o
   0   0   6      820.27      750.29     14.50 o
   1   0   6      826.12      801.22      4.62 o
   2   0   6      739.25      761.62     18.35 o
   3   0   6     4682.70     4998.80     59.00 o
   4   0   6       12.32       10.78      1.53 o
   5   0   6       34.91       31.86      1.71 o
   6   0   6      390.21      376.63      5.35 o
   7   0   6      844.40      934.38     14.00 o
   8   0   6       41.78       43.48      2.96 o
   9   0   6        0.61       -0.02      3.33 o
  10   0   6        0.03        1.46      4.29 o
 -12   1   6        8.50        7.48      3.94 o
 -11   1   6        3.63        4.81      2.68 o
 -10   1   6      195.21      198.39      3.68 o
  -9   1   6        7.90        7.52      1.66 o
  -8   1   6       32.19       30.67      1.60 o
  -7   1   6        1.90        3.66      1.15 o
  -6   1   6       40.82       37.53      1.40 o
  -5   1   6        0.38        0.53      1.14 o
  -4   1   6        0.20        0.76      0.96 o
  -3   1   6       26.68       29.74      0.96 o
  -2   1   6     2172.21     2198.18     13.20 o
  -1   1   6     2356.35     2474.21      9.31 o
   0   1   6       33.08       26.42      1.12 o
   1   1   6      189.32      185.44      3.08 o
   2   1   6       99.63      102.29      1.61 o
   3   1   6      771.85      879.04      6.60 o
   4   1   6        0.02       -0.01      1.00 o
   5   1   6      136.80      141.32      1.94 o
   6   1   6       36.62       35.28      1.63 o
   7   1   6      365.96      384.60      3.81 o
   8   1   6        3.22        2.41      1.68 o
   9   1   6        0.24        1.80      2.56 o
  10   1   6        1.12        0.41      3.43 o
 -12   2   6       13.95       20.18      4.23 o
 -11   2   6        7.47       11.99      3.71 o
 -10   2   6       21.54       25.51      2.09 o
  -9   2   6        6.67        6.60      0.74 o
  -8   2   6        8.22        9.04      1.31 o
  -7   2   6        3.61        3.74      0.72 o
  -6   2   6       50.11       36.91      1.19 o
  -5   2   6        5.94        5.42      1.42 o
  -4   2   6      154.91      130.45      2.76 o
  -3   2   6       54.73       53.55      1.13 o
  -2   2   6     1086.14     1159.72      4.48 o
  -1   2   6     1134.06     1345.00      9.07 o
   0   2   6        0.35        0.00      0.91 o
   1   2   6        6.95        6.63      0.88 o
   2   2   6      427.16      453.87      5.82 o
   3   2   6      247.82      249.81      2.90 o
   4   2   6       56.79       52.08      1.56 o
   5   2   6       70.88       70.82      2.10 o
   6   2   6      195.92      203.72      3.10 o
   7   2   6      120.53      117.77      2.93 o
   8   2   6       55.74       54.21      3.50 o
   9   2   6        7.25       10.65      3.11 o
 -11   3   6        5.42        6.03      3.30 o
 -10   3   6       35.77       38.74      3.44 o
  -9   3   6        7.59        8.92      2.86 o
  -8   3   6       62.53       63.17      2.74 o
  -7   3   6       31.25       28.22      2.57 o
  -6   3   6       48.68       52.88      2.87 o
  -5   3   6      451.97      464.79      4.33 o
  -4   3   6       34.85       31.09      1.31 o
  -3   3   6       91.51       95.37      1.56 o
  -2   3   6       56.93       61.76      1.24 o
  -1   3   6      158.84      185.42      2.12 o
   0   3   6      357.88      377.54      3.34 o
   1   3   6      101.85       98.13      1.69 o
   2   3   6       48.12       51.35      1.68 o
   3   3   6        0.22        0.31      1.19 o
   4   3   6      165.72      164.25      2.45 o
   5   3   6        1.78        2.30      0.86 o
   6   3   6        5.88        8.08      1.43 o
   7   3   6       11.34       10.46      2.23 o
   8   3   6       40.52       35.73      3.41 o
  -9   4   6        0.24        2.39      2.85 o
  -8   4   6       10.67        8.15      2.75 o
  -7   4   6        0.37        0.47      2.56 o
  -6   4   6        6.19        7.74      2.84 o
  -5   4   6      290.05      306.26      7.07 o
  -4   4   6      200.52      200.74      3.84 o
  -3   4   6       62.83       68.02      2.08 o
  -2   4   6       39.80       40.72      1.58 o
  -1   4   6       10.51       12.13      1.45 o
   0   4   6        2.17        2.09      1.08 o
   1   4   6       98.25      102.50      2.73 o
   2   4   6       40.86       50.59      2.57 o
   3   4   6        5.97        6.60      1.75 o
   4   4   6      487.36      522.12     12.69 o
   5   4   6       73.08       80.86      3.61 o
   6   4   6        0.67        1.29      2.86 o
   7   4   6        9.96        7.56      3.14 o
  -7   5   6        6.30       10.12      3.39 o
  -6   5   6        0.15       -0.02      3.23 o
  -5   5   6       11.25        8.17      3.06 o
  -4   5   6       12.89        8.16      2.55 o
  -3   5   6        1.51        0.39      1.91 o
  -2   5   6        2.52        3.22      1.87 o
  -1   5   6        0.00       -0.01      1.97 o
   0   5   6       12.54       15.57      2.40 o
   1   5   6       10.28        9.04      2.48 o
   2   5   6        5.43        6.08      2.21 o
   3   5   6        8.22        9.03      3.43 o
   4   5   6       92.31      103.75      5.07 o
 -12   1   7       37.94       35.61      6.77 o
 -11   1   7       71.60       73.62      3.58 o
 -10   1   7       38.86       44.39      2.33 o
  -9   1   7        4.21        4.36      1.65 o
  -8   1   7       20.10       16.52      1.39 o
  -7   1   7      286.35      289.29      3.93 o
  -6   1   7      186.38      215.22      2.35 o
  -5   1   7       45.00       45.43      1.22 o
  -4   1   7      747.09      721.29      5.62 o
  -3   1   7       13.99       12.73      0.90 o
  -2   1   7      863.70      887.26     13.50 o
  -1   1   7       82.97       92.99      1.53 o
   0   1   7        6.49        8.80      1.08 o
   1   1   7       34.93       41.34      1.25 o
   2   1   7      169.28      178.70      2.35 o
   3   1   7       97.09       53.60      1.48 o
   4   1   7       95.36       96.24      1.86 o
   5   1   7       12.81        8.64      1.25 o
   6   1   7       11.02       10.30      1.56 o
   7   1   7      151.71      144.75      3.01 o
   8   1   7       11.98       15.90      2.04 o
   9   1   7        1.80        2.72      2.69 o
 -12   2   7        6.33       10.28      3.90 o
 -11   2   7       67.25       75.79      4.92 o
 -10   2   7        0.12        1.28      2.02 o
  -9   2   7        0.06        0.00      0.68 o
  -8   2   7       20.85       21.45      1.28 o
  -7   2   7        1.45        1.42      0.92 o
  -6   2   7       25.22       30.36      1.05 o
  -5   2   7        3.29        1.00      0.69 o
  -4   2   7        0.12        2.93      0.95 o
  -3   2   7      318.49      314.86      4.36 o
  -2   2   7      608.41      658.63      3.31 o
  -1   2   7      548.39      584.33      3.11 o
   0   2   7      410.17      394.72      2.47 o
   1   2   7        6.07        4.70      0.90 o
   2   2   7        4.02        3.27      1.02 o
   3   2   7        3.78        4.43      0.61 o
   4   2   7        4.33        3.79      0.67 o
   5   2   7       41.88       40.49      1.63 o
   6   2   7        0.93        1.20      1.59 o
   7   2   7       12.33       12.90      2.00 o
   8   2   7       42.86       32.69      3.33 o
   9   2   7        2.89        6.27      3.10 o
 -11   3   7       34.71       34.36      4.17 o
 -10   3   7        1.83        1.40      2.98 o
  -9   3   7       54.55       60.00      3.25 o
  -8   3   7       61.71       65.62      2.63 o
  -7   3   7        7.49        7.29      2.36 o
  -6   3   7       11.17       11.10      1.98 o
  -5   3   7      194.77      207.34      3.09 o
  -4   3   7        7.00        7.07      0.83 o
  -3   3   7        0.01        0.00      0.67 o
  -2   3   7        1.97        1.08      0.91 o
  -1   3   7       11.78       10.56      1.02 o
   0   3   7      215.77      218.35      2.14 o
   1   3   7       37.07       35.70      1.61 o
   2   3   7        8.86       10.98      1.39 o
   3   3   7      126.11      131.98      2.34 o
   4   3   7      339.40      309.26      6.26 o
   5   3   7       22.18       21.33      1.62 o
   6   3   7       70.37       72.32      2.64 o
   7   3   7        2.45        0.70      2.28 o
   8   3   7        8.30        5.27      3.00 o
  -9   4   7       35.93       37.25      3.39 o
  -8   4   7        6.97        5.06      2.84 o
  -7   4   7        0.03       -0.02      3.01 o
  -6   4   7       56.94       53.15      3.57 o
  -5   4   7        8.24        7.93      2.78 o
  -4   4   7      103.10       97.48      3.15 o
  -3   4   7       21.08       17.89      1.78 o
  -2   4   7       36.14       35.51      1.73 o
  -1   4   7       35.91       38.18      1.58 o
   0   4   7      216.89      228.16      3.64 o
   1   4   7       52.19       55.89      2.41 o
   2   4   7       83.27       79.77      2.61 o
   3   4   7        1.27        1.22      1.85 o
   4   4   7      101.69      106.67      3.92 o
   5   4   7      112.04      108.87      5.26 o
   6   4   7        6.14        5.83      2.81 o
  -7   5   7       12.82       11.97      3.42 o
  -6   5   7       12.45       11.82      3.23 o
  -5   5   7        0.29       -0.01      2.89 o
  -4   5   7        9.78       10.56      2.32 o
  -3   5   7      171.42      172.50      5.12 o
  -2   5   7        1.78        0.94      2.07 o
  -1   5   7       30.82       25.80      2.15 o
   0   5   7       86.43       98.05      4.03 o
   1   5   7       78.87       77.95      3.47 o
   2   5   7        0.03       -0.01      2.20 o
   3   5   7        3.16        0.48      3.47 o
   4   5   7        1.74       -0.02      3.51 o
 -13   0   8        8.76       11.68      3.76 o
 -12   0   8       49.44       48.24      4.55 o
 -11   0   8       15.66       12.54      3.38 o
 -10   0   8       21.68       18.13      3.06 o
  -9   0   8        0.00        0.98      2.12 o
  -8   0   8      259.54      286.00      4.15 o
  -7   0   8       22.72       19.31      1.48 o
  -6   0   8     1873.94     1806.76     15.64 o
  -5   0   8      941.49     1017.59     12.81 o
  -4   0   8      117.57      107.66      2.23 o
  -3   0   8     2124.19     2044.59     33.45 o
  -2   0   8     1441.71     1376.79     15.95 o
  -1   0   8     2456.72     2348.02     21.66 o
   0   0   8      989.79      891.22     16.45 o
   1   0   8     2792.53     2914.09     21.46 o
   2   0   8      162.03      137.02      2.85 o
   3   0   8       85.71      124.34      3.84 o
   4   0   8      177.68      173.89      3.97 o
   5   0   8      103.52       79.68      5.78 o
   6   0   8        2.57        2.49      2.60 o
   7   0   8        8.55        5.40      3.24 o
   8   0   8      153.98      165.74      5.62 o
   9   0   8        1.00        2.59      3.64 o
 -12   1   8       19.79       10.16      3.47 o
 -11   1   8        0.01       -0.01      2.31 o
 -10   1   8        0.90        2.44      1.86 o
  -9   1   8        2.97        1.76      0.89 o
  -8   1   8        2.80        4.12      1.31 o
  -7   1   8       42.92       44.12      1.58 o
  -6   1   8      713.06      654.66      7.08 o
  -5   1   8        5.18        2.12      1.05 o
  -4   1   8     1044.47     1100.81      9.37 o
  -3   1   8       22.96       30.20      1.14 o
  -2   1   8      350.81      381.98      6.04 o
  -1   1   8        4.07        6.47      1.12 o
   0   1   8       89.87       75.05      1.60 o
   1   1   8      375.98      377.24      5.15 o
   2   1   8        8.86        9.25      1.16 o
   3   1   8        2.38        0.90      0.93 o
   4   1   8       46.54       48.87      1.54 o
   5   1   8      383.32      395.30      3.42 o
   6   1   8        0.29        0.68      1.52 o
   7   1   8       25.87       24.03      1.78 o
   8   1   8        6.22        4.81      2.21 o
   9   1   8        2.65        2.94      3.36 o
 -12   2   8       19.65       14.83      3.98 o
 -11   2   8      204.76      208.04      7.62 o
 -10   2   8       28.00       23.21      2.34 o
  -9   2   8       22.03       18.53      1.06 o
  -8   2   8        4.91        6.03      0.78 o
  -7   2   8       70.11       59.01      2.17 o
  -6   2   8        0.45        0.00      0.73 o
  -5   2   8        3.76        2.54      0.65 o
  -4   2   8     1083.20     1086.84     11.01 o
  -3   2   8     1226.28     1310.32      9.54 o
  -2   2   8     1599.67     1528.25      8.23 o
  -1   2   8       78.14      106.25      1.44 o
   0   2   8        9.76       10.45      1.06 o
   1   2   8      169.23      175.83      2.83 o
   2   2   8        3.67        5.67      1.04 o
   3   2   8       14.89       11.66      1.28 o
   4   2   8       42.54       35.82      1.32 o
   5   2   8       37.21       37.13      1.46 o
   6   2   8        0.20        1.31      1.23 o
   7   2   8        9.38       12.08      2.93 o
   8   2   8        0.01       -0.02      3.01 o
   9   2   8        0.31        2.18      3.01 o
 -11   3   8       49.65       58.31      4.42 o
 -10   3   8        9.05        9.22      3.01 o
  -9   3   8       16.51       14.80      2.88 o
  -8   3   8        9.52        7.67      2.41 o
  -7   3   8      355.19      362.74      5.14 o
  -6   3   8       89.23       92.81      3.10 o
  -5   3   8      197.26      198.50      3.19 o
  -4   3   8      388.37      388.88      4.27 o
  -3   3   8       68.34       66.09      1.21 o
  -2   3   8        0.86        0.63      1.05 o
  -1   3   8       31.49       31.88      0.99 o
   0   3   8       45.31       45.09      1.34 o
   1   3   8        0.00        0.10      1.35 o
   2   3   8       80.75       77.56      2.12 o
   3   3   8       90.93       88.47      2.16 o
   4   3   8      114.51      113.87      2.65 o
   5   3   8       25.16       25.99      1.74 o
   6   3   8        3.50        1.61      2.23 o
   7   3   8        0.01       -0.01      2.26 o
   8   3   8        3.29        6.83      3.15 o
  -9   4   8       87.23       80.21      4.85 o
  -8   4   8       16.68       13.03      3.35 o
  -7   4   8        0.86        1.76      3.00 o
  -6   4   8       37.39       37.66      3.36 o
  -5   4   8       28.65       23.45      2.18 o
  -4   4   8        6.44        7.94      1.27 o
  -3   4   8        0.07        0.62      0.94 o
  -2   4   8       10.94       11.98      1.49 o
  -1   4   8       26.90       28.75      1.77 o
   0   4   8       23.51       25.72      2.13 o
   1   4   8       79.58       87.56      2.57 o
   2   4   8        4.90        5.76      1.91 o
   3   4   8       10.61        8.67      1.93 o
   4   4   8       32.10       30.30      3.00 o
   5   4   8        1.24        2.76      2.75 o
   6   4   8        1.08       -0.01      2.85 o
  -7   5   8        8.77        7.26      3.65 o
  -6   5   8        0.88        0.90      3.51 o
  -5   5   8       22.44       17.53      3.50 o
  -4   5   8       18.47       14.79      2.58 o
  -3   5   8       10.28        9.83      2.76 o
  -2   5   8        7.30       10.76      2.45 o
  -1   5   8       13.68       15.81      2.78 o
   0   5   8        0.03        0.29      2.91 o
   1   5   8       14.35       12.81      2.80 o
   2   5   8       24.93       27.75      2.58 o
   3   5   8        0.34        0.48      3.33 o
 -13   1   9        1.78        0.44      3.71 o
 -12   1   9       29.54       27.31      3.15 o
 -11   1   9        1.92        1.10      2.42 o
 -10   1   9       82.13       75.88      2.79 o
  -9   1   9       31.80       28.49      1.81 o
  -8   1   9       60.41       59.91      1.82 o
  -7   1   9        3.98        3.43      1.22 o
  -6   1   9      761.62      744.00     10.34 o
  -5   1   9      136.14      140.88      2.15 o
  -4   1   9      612.03      632.77      4.64 o
  -3   1   9      391.89      429.60      2.40 o
  -2   1   9      684.78      735.27      5.56 o
  -1   1   9      192.52      204.33      3.12 o
   0   1   9        0.75        4.29      1.53 o
   1   1   9      268.84      292.85      3.37 o
   2   1   9      256.07      252.90      2.34 o
   3   1   9      253.88      277.02      3.81 o
   4   1   9        5.17        7.80      1.32 o
   5   1   9      740.10      812.37      5.05 o
   6   1   9       29.21       32.89      1.82 o
   7   1   9       19.67       22.97      1.95 o
   8   1   9        0.64        2.88      2.33 o
   9   1   9        0.01        1.16      2.86 o
 -12   2   9       36.93       30.85      4.01 o
 -11   2   9       10.49        9.39      2.59 o
 -10   2   9       18.65       21.64      1.38 o
  -9   2   9       47.97       43.77      1.41 o
  -8   2   9      127.94      127.07      2.44 o
  -7   2   9      223.42      223.69      3.58 o
  -6   2   9        5.26        6.31      0.79 o
  -5   2   9      201.49      198.62      4.07 o
  -4   2   9     2354.55     2464.19     13.85 o
  -3   2   9     1187.70     1279.27      9.11 o
  -2   2   9     1853.20     1884.60     10.05 o
  -1   2   9      669.50      691.15      5.14 o
   0   2   9      190.99      193.79      2.31 o
   1   2   9       19.68       22.14      1.12 o
   2   2   9        3.06        4.85      1.15 o
   3   2   9       11.93       12.39      1.32 o
   4   2   9       47.07       43.13      1.47 o
   5   2   9      375.47      368.51      3.52 o
   6   2   9        7.81        5.93      1.39 o
   7   2   9       37.13       37.40      3.40 o
   8   2   9        0.10        2.70      3.06 o
 -11   3   9       34.43       34.74      4.48 o
 -10   3   9        0.19        0.88      3.53 o
  -9   3   9        7.80        8.03      2.63 o
  -8   3   9       44.70       48.74      2.89 o
  -7   3   9      374.12      406.55     12.63 o
  -6   3   9       10.06       11.92      2.35 o
  -5   3   9      188.99      181.64      3.04 o
  -4   3   9      238.30      230.48      2.34 o
  -3   3   9        4.68        5.42      0.95 o
  -2   3   9      128.90      134.07      1.70 o
  -1   3   9        3.27        3.81      0.84 o
   0   3   9      259.87      275.34      3.59 o
   1   3   9       61.31       62.47      1.66 o
   2   3   9      135.79      130.29      3.13 o
   3   3   9        9.18       11.35      1.60 o
   4   3   9       25.92       25.73      1.91 o
   5   3   9        5.87        3.40      1.97 o
   6   3   9        8.61       10.13      2.26 o
   7   3   9        8.55        7.77      2.81 o
  -9   4   9        3.99        4.54      3.76 o
  -8   4   9      127.95      121.02      5.38 o
  -7   4   9       41.40       29.76      3.78 o
  -6   4   9       44.15       45.88      3.96 o
  -5   4   9      108.18       93.49      3.53 o
  -4   4   9        1.02        1.72      1.25 o
  -3   4   9        2.74        2.66      1.23 o
  -2   4   9      106.33      101.52      2.41 o
  -1   4   9       26.12       31.99      2.07 o
   0   4   9      316.21      316.86      4.22 o
   1   4   9      180.81      195.04      3.75 o
   2   4   9       88.09       87.92      2.87 o
   3   4   9        1.16       -0.01      2.23 o
   4   4   9      150.20      147.33      4.32 o
   5   4   9       22.10       23.66      3.11 o
   6   4   9        1.38        0.61      3.53 o
  -7   5   9       47.98       45.81      4.50 o
  -6   5   9        9.37       11.16      3.49 o
  -5   5   9        9.50       11.26      3.36 o
  -4   5   9       12.02        8.55      2.67 o
  -3   5   9      250.75      255.02      6.33 o
  -2   5   9       49.76       46.93      2.97 o
  -1   5   9       30.41       30.40      3.30 o
   0   5   9       12.28       13.16      3.01 o
   1   5   9        2.92        2.41      2.73 o
   2   5   9        0.06        0.70      2.41 o
   3   5   9        0.17       -0.02      3.55 o
 -13   0  10       25.20       25.24      6.63 o
 -12   0  10       99.93      102.09      7.52 o
 -11   0  10       27.28       24.37      2.58 o
 -10   0  10        4.14        6.19      1.90 o
  -9   0  10        0.07       -0.01      1.68 o
  -8   0  10       80.57      101.44      2.91 o
  -7   0  10      364.52      386.42     10.97 o
  -6   0  10       22.61       24.55      2.15 o
  -5   0  10      357.11      364.48      9.56 o
  -4   0  10        0.97        2.99      2.12 o
  -3   0  10     2042.29     2116.26     19.23 o
  -2   0  10       52.93       54.08      3.17 o
  -1   0  10      526.58      498.52     12.60 o
   0   0  10      162.87      161.06      4.39 o
   1   0  10     4346.22     4839.05     45.24 o
   2   0  10      110.29       76.75      2.52 o
   3   0  10      210.47      224.81      4.25 o
   4   0  10       55.70       64.78      3.56 o
   5   0  10       51.31       51.75      3.65 o
   6   0  10        0.01       -0.02      3.04 o
   7   0  10        0.78       -0.02      3.26 o
   8   0  10        9.66        9.98      3.60 o
   9   0  10        2.18        0.20      3.86 o
 -13   1  10        0.77        3.51      3.66 o
 -12   1  10       40.12       41.28      2.89 o
 -11   1  10        2.39        2.19      2.13 o
 -10   1  10       19.78       19.71      2.03 o
  -9   1  10       29.53       28.56      1.79 o
  -8   1  10       99.22      100.64      2.23 o
  -7   1  10       58.63       58.72      1.70 o
  -6   1  10      374.81      360.43      3.64 o
  -5   1  10      343.11      319.64      4.15 o
  -4   1  10      374.14      380.94      3.42 o
  -3   1  10     3201.26     3307.72     29.80 o
  -2   1  10       68.07       74.19      1.80 o
  -1   1  10        7.39        4.21      1.16 o
   0   1  10      333.37      341.34      5.54 o
   1   1  10      306.69      270.85      3.21 o
   2   1  10       23.01       22.83      1.18 o
   3   1  10       37.98       41.15      1.44 o
   4   1  10      214.45      217.28      2.99 o
   5   1  10      297.84      320.34      3.86 o
   6   1  10      179.72      169.97      3.08 o
   7   1  10        0.85        2.13      1.84 o
   8   1  10       13.43        9.02      2.40 o
 -12   2  10        9.51       12.63      3.69 o
 -11   2  10        3.27        6.11      2.52 o
 -10   2  10        0.30        0.50      1.22 o
  -9   2  10       13.45       10.59      1.22 o
  -8   2  10        3.09        3.20      1.13 o
  -7   2  10      313.50      296.74      3.13 o
  -6   2  10        3.18        3.08      0.94 o
  -5   2  10      402.61      420.36      4.08 o
  -4   2  10      518.94      538.85      5.37 o
  -3   2  10       22.92       21.03      1.06 o
  -2   2  10      713.58      777.13      3.84 o
  -1   2  10       29.52       24.31      1.11 o
   0   2  10        5.90        4.06      1.27 o
   1   2  10       80.49       94.36      1.61 o
   2   2  10      218.85      231.32      3.62 o
   3   2  10       14.46       17.90      1.54 o
   4   2  10       44.54       42.37      1.98 o
   5   2  10      266.00      292.26      3.60 o
   6   2  10       88.22       74.98      2.29 o
   7   2  10       29.55       30.19      3.37 o
   8   2  10       13.04       12.40      3.25 o
 -11   3  10       32.51       43.21      4.43 o
 -10   3  10        8.21       12.75      3.66 o
  -9   3  10        1.00        1.92      2.24 o
  -8   3  10        9.58       11.29      2.57 o
  -7   3  10      543.82      554.48     15.11 o
  -6   3  10       96.64       74.93      5.88 o
  -5   3  10      119.00      110.57      2.26 o
  -4   3  10      968.96      985.41     12.36 o
  -3   3  10       24.75       21.03      1.16 o
  -2   3  10        8.42        8.87      1.10 o
  -1   3  10       21.91       20.86      1.11 o
   0   3  10      138.14      151.40      2.30 o
   1   3  10      260.82      267.02      2.77 o
   2   3  10     1464.63     1559.32     19.75 o
   3   3  10       52.72       60.13      2.04 o
   4   3  10      155.92      147.69      3.27 o
   5   3  10      186.65      183.11      4.00 o
   6   3  10        2.66        5.69      2.25 o
   7   3  10        2.22        1.13      2.79 o
  -9   4  10       24.59       27.76      5.03 o
  -8   4  10        0.02        0.61      4.32 o
  -7   4  10        3.72        3.26      4.02 o
  -6   4  10       52.94       55.11      4.95 o
  -5   4  10        4.17        3.52      1.18 o
  -4   4  10        1.90        1.54      1.47 o
  -3   4  10       48.57       45.79      2.40 o
  -2   4  10       97.14       92.27      2.43 o
  -1   4  10        2.94        1.78      2.02 o
   0   4  10       84.91       87.54      3.26 o
   1   4  10       12.51       10.76      2.08 o
   2   4  10      179.22      183.12      4.87 o
   3   4  10       35.53       40.21      2.83 o
   4   4  10        5.67        5.17      2.97 o
   5   4  10        0.07        1.66      2.92 o
  -6   5  10        5.42        1.51      4.63 o
  -5   5  10        4.41        3.13      3.51 o
  -4   5  10        0.44       -0.02      3.35 o
  -3   5  10        0.00       -0.02      3.01 o
  -2   5  10        0.00       -0.01      2.43 o
  -1   5  10        0.07       -0.01      2.93 o
   0   5  10       21.24       25.26      3.32 o
   1   5  10        5.36        5.16      2.81 o
   2   5  10       18.64       16.75      2.85 o
 -13   1  11        6.10        5.22      3.98 o
 -12   1  11        6.77        6.15      2.35 o
 -11   1  11        0.14        0.31      2.13 o
 -10   1  11        2.70        4.19      1.74 o
  -9   1  11        1.47        1.94      1.56 o
  -8   1  11      152.00      150.10      2.69 o
  -7   1  11        8.03        8.35      0.86 o
  -6   1  11       84.25       69.07      1.65 o
  -5   1  11        0.00        0.32      0.96 o
  -4   1  11       27.48       28.03      1.32 o
  -3   1  11      224.44      251.46      2.76 o
  -2   1  11        7.71       11.18      1.38 o
  -1   1  11      420.68      449.35      7.66 o
   0   1  11      152.29      151.88      3.14 o
   1   1  11       67.35       75.18      1.37 o
   2   1  11        0.06        0.00      0.95 o
   3   1  11      160.64      150.38      2.81 o
   4   1  11        1.16        2.23      1.68 o
   5   1  11      314.17      331.12      4.78 o
   6   1  11        2.56        1.17      1.93 o
   7   1  11        0.92        0.91      2.25 o
   8   1  11        6.67        9.10      2.97 o
 -12   2  11       36.36       44.39      4.12 o
 -11   2  11        0.02       -0.01      2.42 o
 -10   2  11        0.99        1.32      1.36 o
  -9   2  11       63.05       62.04      2.02 o
  -8   2  11        4.57        3.33      1.06 o
  -7   2  11      276.26      282.58      3.94 o
  -6   2  11        8.44        7.46      1.03 o
  -5   2  11        0.68       -0.01      1.02 o
  -4   2  11       86.55       78.35      1.54 o
  -3   2  11      800.31      866.13      6.91 o
  -2   2  11        6.54       10.71      1.09 o
  -1   2  11      110.65      105.86      1.61 o
   0   2  11      282.09      265.97      2.28 o
   1   2  11       43.24       38.09      1.27 o
   2   2  11      140.45      129.96      1.87 o
   3   2  11      225.56      227.16      4.17 o
   4   2  11        0.00        2.19      1.72 o
   5   2  11      151.47      134.04      2.65 o
   6   2  11      241.34      237.86      5.84 o
   7   2  11        6.39        7.73      2.61 o
 -11   3  11        0.77        3.11      3.63 o
 -10   3  11       10.66        9.87      2.80 o
  -9   3  11        0.43       -0.01      2.98 o
  -8   3  11        4.41        7.37      2.47 o
  -7   3  11      120.98      129.52      4.70 o
  -6   3  11       17.20       19.98      1.31 o
  -5   3  11       79.99       76.03      2.04 o
  -4   3  11        6.96        6.16      1.44 o
  -3   3  11      162.62      161.40      2.37 o
  -2   3  11        3.52        2.13      1.01 o
  -1   3  11        0.31        0.57      1.32 o
   0   3  11        2.19        0.50      1.40 o
   1   3  11        0.23        0.59      1.29 o
   2   3  11      633.31      663.96      7.89 o
   3   3  11       41.47       37.74      1.90 o
   4   3  11        0.04       -0.01      1.89 o
   5   3  11       16.57       16.03      2.27 o
   6   3  11        0.07       -0.01      2.29 o
  -9   4  11        1.60        2.93      4.56 o
  -8   4  11       99.88      108.22      6.05 o
  -7   4  11        6.98        3.15      4.26 o
  -6   4  11        3.03        1.70      3.94 o
  -5   4  11        4.57        4.92      1.41 o
  -4   4  11       29.90       34.28      1.99 o
  -3   4  11        0.31       -0.01      1.10 o
  -2   4  11      289.61      277.74      4.92 o
  -1   4  11       80.31       76.85      2.79 o
   0   4  11       21.50       19.38      2.22 o
   1   4  11      128.19      125.11      4.17 o
   2   4  11        7.83        6.32      2.15 o
   3   4  11       20.37       18.42      2.60 o
   4   4  11       27.36       27.62      3.46 o
   5   4  11        1.53        1.19      2.94 o
  -6   5  11        5.42        5.94      4.33 o
  -5   5  11       25.59       28.16      5.92 o
  -4   5  11       10.35        9.71      3.44 o
  -3   5  11       69.89       74.87      3.94 o
  -2   5  11        1.58       -0.01      2.72 o
  -1   5  11       57.43       49.59      3.83 o
   0   5  11        5.75        5.28      2.82 o
   1   5  11        0.40        1.39      2.82 o
   2   5  11        0.50        0.54      3.46 o
 -13   0  12        9.58       18.19      5.01 o
 -12   0  12        8.24        9.62      3.90 o
 -11   0  12        6.14        7.28      2.07 o
 -10   0  12       21.64       22.71      2.61 o
  -9   0  12       15.40       11.36      1.83 o
  -8   0  12        2.50        1.49      1.28 o
  -7   0  12      386.93      365.93      4.99 o
  -6   0  12        0.18        2.01      2.18 o
  -5   0  12      417.11      450.55      8.71 o
  -4   0  12      266.40      257.75      6.36 o
  -3   0  12      657.62      627.48      8.32 o
  -2   0  12        8.49        9.99      2.82 o
  -1   0  12      985.17     1026.83     10.18 o
   0   0  12      131.14      157.73      3.71 o
   1   0  12        6.98        5.47      1.85 o
   2   0  12        2.12        6.77      1.72 o
   3   0  12      119.72      110.17      4.17 o
   4   0  12       48.28       45.79      4.36 o
   5   0  12       33.05       25.83      4.35 o
   6   0  12       65.73       60.78      6.97 o
   7   0  12        3.23        3.99      3.48 o
   8   0  12       13.55       18.59      4.16 o
 -13   1  12       16.51       15.27      5.59 o
 -12   1  12       12.36       15.02      2.44 o
 -11   1  12        0.12        0.74      1.61 o
 -10   1  12        5.36        5.26      1.79 o
  -9   1  12       20.31       16.29      1.31 o
  -8   1  12      147.93      146.30      3.62 o
  -7   1  12       78.55       77.76      2.07 o
  -6   1  12       11.30        9.39      1.09 o
  -5   1  12        8.11        5.06      1.12 o
  -4   1  12      183.04      172.35      3.60 o
  -3   1  12      125.12      121.52      2.72 o
  -2   1  12       65.59       48.12      1.35 o
  -1   1  12       29.95       32.71      1.37 o
   0   1  12      160.52      149.01      2.59 o
   1   1  12      155.82      149.32      2.25 o
   2   1  12       98.46       96.78      2.33 o
   3   1  12       18.47       16.38      1.23 o
   4   1  12       48.83       49.97      2.51 o
   5   1  12        1.62        3.19      2.73 o
   6   1  12        1.00        0.34      2.24 o
   7   1  12        0.22       -0.01      2.31 o
   8   1  12       14.24       21.02      3.13 o
 -12   2  12       13.41        9.86      2.80 o
 -11   2  12        0.15        2.00      2.40 o
 -10   2  12        2.14        1.14      1.63 o
  -9   2  12       38.66       39.67      1.52 o
  -8   2  12       35.18       31.03      1.42 o
  -7   2  12       82.87       79.52      1.51 o
  -6   2  12        5.40        6.20      1.14 o
  -5   2  12       44.04       43.20      1.32 o
  -4   2  12      394.30      427.53      5.96 o
  -3   2  12        5.10        5.50      0.99 o
  -2   2  12       32.97       30.78      1.22 o
  -1   2  12        1.01        0.98      0.95 o
   0   2  12        1.91        1.61      0.92 o
   1   2  12       33.05       26.84      1.00 o
   2   2  12      247.57      233.11      3.26 o
   3   2  12       25.07       25.81      1.42 o
   4   2  12        5.62        3.41      0.91 o
   5   2  12        0.95        0.30      1.62 o
   6   2  12        0.05        0.17      2.63 o
   7   2  12        1.16        2.62      3.06 o
 -11   3  12       25.04       25.31      3.22 o
 -10   3  12        1.87        0.41      3.11 o
  -9   3  12        0.64       -0.02      3.30 o
  -8   3  12        1.42        1.55      2.43 o
  -7   3  12        5.15        3.56      0.92 o
  -6   3  12      249.01      234.08      3.96 o
  -5   3  12      319.16      318.33      4.32 o
  -4   3  12      133.56      112.48      2.06 o
  -3   3  12       17.43       18.47      1.29 o
  -2   3  12        2.38        2.31      1.05 o
  -1   3  12       54.18       54.07      1.83 o
   0   3  12       44.57       41.25      1.96 o
   1   3  12       17.16       19.37      1.70 o
   2   3  12      110.69      108.70      1.90 o
   3   3  12        0.73        0.52      1.71 o
   4   3  12       29.89       33.03      2.64 o
   5   3  12        5.10        6.26      2.20 o
   6   3  12        4.79        9.24      2.39 o
  -9   4  12       19.94       19.96      4.70 o
  -8   4  12       17.96       15.64      4.72 o
  -7   4  12        0.74       -0.02      4.29 o
  -6   4  12        1.31        1.60      2.49 o
  -5   4  12       51.01       45.14      2.08 o
  -4   4  12        5.35        3.97      1.84 o
  -3   4  12        6.95        7.99      1.46 o
  -2   4  12        7.44        8.09      1.83 o
  -1   4  12        1.66        3.71      1.82 o
   0   4  12        1.84        1.47      2.32 o
   1   4  12        5.29        4.74      2.71 o
   2   4  12        0.00       -0.01      2.41 o
   3   4  12       12.50       11.74      2.62 o
   4   4  12        2.84        2.05      3.16 o
  -6   5  12        0.35        0.93      5.23 o
  -5   5  12        4.88        7.17      5.67 o
  -4   5  12        6.14        7.75      3.08 o
  -3   5  12        6.66        6.28      3.09 o
  -2   5  12        7.03        6.39      2.88 o
  -1   5  12        1.35        5.60      3.08 o
   0   5  12       22.68       19.82      3.10 o
   1   5  12        3.07        1.61      2.94 o
 -13   1  13        0.31        0.72      5.25 o
 -12   1  13       39.79       44.72      2.78 o
 -11   1  13        6.80        5.60      1.45 o
 -10   1  13        1.92        2.61      1.10 o
  -9   1  13       60.79       58.14      2.72 o
  -8   1  13      184.18      188.26      5.22 o
  -7   1  13      130.97      140.58      2.39 o
  -6   1  13        7.02        8.43      0.87 o
  -5   1  13      368.09      378.45      4.03 o
  -4   1  13       35.35       38.43      1.44 o
  -3   1  13      466.47      554.40      7.30 o
  -2   1  13        2.02        2.16      1.03 o
  -1   1  13      116.98      120.42      2.44 o
   0   1  13        3.57        4.28      1.57 o
   1   1  13      473.30      519.47      5.17 o
   2   1  13        7.53        5.41      0.96 o
   3   1  13      112.87      106.88      2.70 o
   4   1  13        0.00       -0.01      1.74 o
   5   1  13        1.82       -0.01      2.60 o
   6   1  13       13.76       14.47      2.53 o
   7   1  13       16.46       19.07      2.62 o
 -12   2  13        0.03       -0.01      2.68 o
 -11   2  13        0.04        1.66      2.49 o
 -10   2  13       78.89       78.38      2.53 o
  -9   2  13      132.66      127.70      2.39 o
  -8   2  13      150.90      141.79      2.21 o
  -7   2  13      520.94      515.00     12.71 o
  -6   2  13      157.60      176.40      2.56 o
  -5   2  13        0.00       -0.01      1.03 o
  -4   2  13      245.47      250.11      2.73 o
  -3   2  13        0.04        0.30      1.04 o
  -2   2  13        0.30        0.83      1.02 o
  -1   2  13       60.71       53.02      1.67 o
   0   2  13       21.82       17.23      1.12 o
   1   2  13      108.85      106.80      3.02 o
   2   2  13        3.72        3.62      1.07 o
   3   2  13      385.84      401.57      6.73 o
   4   2  13       30.07       22.83      1.41 o
   5   2  13       73.55       85.11      4.12 o
   6   2  13        2.65        1.53      2.48 o
   7   2  13        0.21        3.09      3.12 o
 -11   3  13       15.97       17.60      3.55 o
 -10   3  13       19.02       20.62      3.91 o
  -9   3  13        8.75        2.84      3.47 o
  -8   3  13       39.66       37.65      4.06 o
  -7   3  13       35.59       32.52      1.83 o
  -6   3  13      185.82      175.71      3.64 o
  -5   3  13        0.14       -0.01      1.43 o
  -4   3  13      414.12      389.61      5.49 o
  -3   3  13        2.42        4.26      1.28 o
  -2   3  13        3.17        5.18      1.14 o
  -1   3  13      100.41       94.57      2.33 o
   0   3  13      122.34      126.97      2.85 o
   1   3  13        7.99        7.91      1.60 o
   2   3  13        2.23        1.44      1.08 o
   3   3  13      130.71      125.27      4.29 o
   4   3  13        2.98        4.29      2.19 o
   5   3  13       24.83       26.99      2.47 o
   6   3  13       16.44       20.11      3.51 o
  -9   4  13        7.00        9.72      4.67 o
  -8   4  13        8.25        4.63      4.36 o
  -7   4  13       64.30       68.88      7.28 o
  -6   4  13       31.80       19.94      3.04 o
  -5   4  13       22.43       19.54      2.42 o
  -4   4  13      191.78      163.87      5.81 o
  -3   4  13        4.30        5.48      1.75 o
  -2   4  13       98.39       96.34      2.77 o
  -1   4  13        0.11       -0.01      2.28 o
   0   4  13        2.38        0.89      2.65 o
   1   4  13        4.43        5.61      2.77 o
   2   4  13       91.04       82.82      3.89 o
   3   4  13        5.78        1.87      2.62 o
   4   4  13        5.13        9.67      3.12 o
  -6   5  13        6.64        5.65      5.59 o
  -5   5  13       31.97       24.25      6.18 o
  -4   5  13        0.78        4.98      3.02 o
  -3   5  13       65.25       72.72      4.22 o
  -2   5  13       90.21       80.16      4.01 o
  -1   5  13        1.18        0.02      3.35 o
   0   5  13        5.76        0.37      3.04 o
 -13   0  14        1.16        5.00      4.76 o
 -12   0  14       13.48       20.48      4.75 o
 -11   0  14        4.77        8.46      2.12 o
 -10   0  14        0.00        1.33      3.87 o
  -9   0  14       12.04        6.89      2.91 o
  -8   0  14       51.78       56.45      3.04 o
  -7   0  14        3.85        3.03      2.21 o
  -6   0  14      118.06      118.12      3.66 o
  -5   0  14     3538.28     3609.17     48.98 o
  -4   0  14      304.92      330.85      5.99 o
  -3   0  14      131.45      135.38      2.86 o
  -2   0  14      258.23      248.02      4.91 o
  -1   0  14      144.02      188.33      5.43 o
   0   0  14        7.48        6.60      1.96 o
   1   0  14        3.20       -0.01      1.77 o
   2   0  14       69.51       66.92      3.43 o
   3   0  14        2.83        2.12      0.99 o
   4   0  14      193.87      164.03      6.48 o
   5   0  14       53.15       55.63      5.22 o
   6   0  14        7.72       11.57      4.46 o
   7   0  14        8.48       21.82      4.21 o
 -13   1  14       14.20       17.50      5.68 o
 -12   1  14        0.54        0.44      2.11 o
 -11   1  14        3.80        5.83      2.38 o
 -10   1  14       32.78       38.21      2.93 o
  -9   1  14      490.13      498.42     13.20 o
  -8   1  14       63.15       65.18      2.44 o
  -7   1  14      115.39      109.37      1.96 o
  -6   1  14       45.08       39.50      1.47 o
  -5   1  14       32.19       38.95      1.44 o
  -4   1  14       23.26       28.92      1.54 o
  -3   1  14      199.75      185.12      2.41 o
  -2   1  14        8.85        8.13      1.05 o
  -1   1  14      239.84      242.06      5.41 o
   0   1  14      292.22      321.15      3.96 o
   1   1  14       97.41      106.08      2.40 o
   2   1  14       15.02       15.94      1.23 o
   3   1  14       58.32       49.90      2.41 o
   4   1  14       78.10       61.40      3.44 o
   5   1  14        1.89        0.39      1.90 o
   6   1  14       55.86       52.04      3.14 o
   7   1  14        0.89        2.67      2.72 o
 -12   2  14       12.16       13.66      2.78 o
 -11   2  14        2.80        1.90      3.00 o
 -10   2  14        4.05        3.51      1.76 o
  -9   2  14      189.27      199.54      3.67 o
  -8   2  14      141.88      128.05      3.74 o
  -7   2  14      432.51      432.42      8.46 o
  -6   2  14       41.56       37.96      1.68 o
  -5   2  14       94.56       82.31      1.77 o
  -4   2  14      103.99      103.43      1.79 o
  -3   2  14       41.08       47.15      1.44 o
  -2   2  14        0.67        2.22      1.25 o
  -1   2  14        5.86        4.58      1.33 o
   0   2  14     1143.52     1241.45      7.11 o
   1   2  14      110.98      114.32      3.88 o
   2   2  14      267.87      272.99      3.67 o
   3   2  14       40.84       41.59      1.60 o
   4   2  14       19.20       25.88      1.96 o
   5   2  14       45.22       43.78      3.06 o
   6   2  14        0.39        2.30      3.39 o
 -11   3  14       30.51       36.82      4.00 o
 -10   3  14       44.11       46.34      4.50 o
  -9   3  14       32.74       32.38      4.08 o
  -8   3  14        1.77        0.47      1.59 o
  -7   3  14        3.06        2.55      1.55 o
  -6   3  14      344.92      303.62      6.87 o
  -5   3  14      100.68       86.55      2.25 o
  -4   3  14      496.01      447.51      7.17 o
  -3   3  14      118.73      124.63      2.22 o
  -2   3  14       79.68       71.34      1.75 o
  -1   3  14      266.33      278.92      3.40 o
   0   3  14      343.57      346.67      7.39 o
   1   3  14       25.51       29.14      2.17 o
   2   3  14      132.53      120.62      3.86 o
   3   3  14      176.10      173.13      4.97 o
   4   3  14       11.74        7.62      2.87 o
   5   3  14       45.43       49.60      3.82 o
  -9   4  14       22.52       31.52      4.96 o
  -8   4  14        1.09        5.01      5.37 o
  -7   4  14        0.06        1.36      4.92 o
  -6   4  14      100.02       82.71      4.14 o
  -5   4  14       10.72       10.77      2.45 o
  -4   4  14       11.93       11.94      2.44 o
  -3   4  14        1.39        1.35      2.06 o
  -2   4  14      141.56      135.44      3.50 o
  -1   4  14        0.02       -0.01      2.33 o
   0   4  14       19.04       15.94      3.04 o
   1   4  14        9.69        7.56      2.93 o
   2   4  14       20.58       23.36      3.25 o
   3   4  14       53.42       51.57      3.93 o
  -5   5  14        5.04        5.87      4.35 o
  -4   5  14        4.16        5.11      3.08 o
  -3   5  14        0.16        0.29      3.74 o
  -2   5  14        0.27       -0.02      3.23 o
  -1   5  14       13.28        6.59      3.15 o
 -13   1  15       12.98       15.50      5.68 o
 -12   1  15        8.81        8.90      3.19 o
 -11   1  15        5.82        2.64      3.07 o
 -10   1  15       35.71       36.65      2.78 o
  -9   1  15       45.50       48.36      2.93 o
  -8   1  15        1.25        0.02      1.68 o
  -7   1  15      134.85      139.34      2.30 o
  -6   1  15       14.93       14.43      1.29 o
  -5   1  15      319.24      308.52      3.55 o
  -4   1  15        0.97        0.15      1.14 o
  -3   1  15       32.36       38.95      1.90 o
  -2   1  15       20.03       17.50      1.11 o
  -1   1  15       22.35       23.29      1.77 o
   0   1  15       61.10       54.23      2.17 o
   1   1  15      522.71      535.31      6.04 o
   2   1  15       26.79       24.78      2.16 o
   3   1  15       23.34       24.16      1.97 o
   4   1  15      158.61      129.39      6.53 o
   5   1  15        2.49        2.67      2.81 o
   6   1  15        6.30        6.29      2.53 o
 -12   2  15        0.24        1.57      3.07 o
 -11   2  15        0.06       -0.02      3.08 o
 -10   2  15        1.36        2.20      1.83 o
  -9   2  15      204.39      211.12      3.59 o
  -8   2  15       15.33       15.02      1.61 o
  -7   2  15       84.88       89.22      3.86 o
  -6   2  15       35.60       37.08      1.70 o
  -5   2  15      130.82      118.83      2.37 o
  -4   2  15       81.44       75.73      1.80 o
  -3   2  15      196.55      203.65      2.45 o
  -2   2  15       41.25       39.45      1.68 o
  -1   2  15      164.99      165.47      3.34 o
   0   2  15      835.69      847.66     17.88 o
   1   2  15       12.00        8.42      1.59 o
   2   2  15      117.67      106.14      3.10 o
   3   2  15      211.32      212.21      6.14 o
   4   2  15      144.42      144.08      5.62 o
   5   2  15       32.69       35.21      3.94 o
   6   2  15        1.75       10.37      3.61 o
 -11   3  15       20.62       22.80      3.97 o
 -10   3  15       15.90       18.02      3.96 o
  -9   3  15        4.81       10.63      4.42 o
  -8   3  15        3.02        6.39      4.13 o
  -7   3  15        8.68        9.45      1.68 o
  -6   3  15        8.19        9.51      1.90 o
  -5   3  15      147.00      139.17      2.98 o
  -4   3  15        1.66       -0.01      1.48 o
  -3   3  15        7.08        4.60      1.35 o
  -2   3  15       51.38       43.15      1.65 o
  -1   3  15       74.16       71.43      2.44 o
   0   3  15      138.86      132.85      3.46 o
   1   3  15        0.05        0.78      2.56 o
   2   3  15       19.98       18.04      3.04 o
   3   3  15      159.61      159.20      4.77 o
   4   3  15        7.32       10.54      2.91 o
   5   3  15        0.34       -0.02      3.25 o
  -9   4  15       24.88       26.78      6.24 o
  -8   4  15        8.63        8.96      5.45 o
  -7   4  15        1.38        2.20      5.23 o
  -6   4  15        6.27        5.44      5.19 o
  -5   4  15      198.72      183.43      5.16 o
  -4   4  15      145.08      130.41      5.03 o
  -3   4  15        9.20        7.18      2.96 o
  -2   4  15        3.60        8.10      2.21 o
  -1   4  15       40.83       36.35      3.29 o
   0   4  15        0.21       -0.01      2.84 o
   1   4  15        0.19       -0.01      2.90 o
   2   4  15       30.74       29.91      3.36 o
   3   4  15       15.50       14.12      4.01 o
  -4   5  15        5.09        5.69      3.24 o
  -3   5  15        0.01        1.01      3.84 o
  -2   5  15       38.42       35.12      4.07 o
 -13   0  16        8.15        9.17      4.70 o
 -12   0  16       37.85       41.54      5.24 o
 -11   0  16        0.11        0.05      4.02 o
 -10   0  16        3.19        1.22      3.86 o
  -9   0  16        0.01       -0.02      3.67 o
  -8   0  16       68.02       68.27      5.16 o
  -7   0  16       53.00       48.99      2.57 o
  -6   0  16      316.35      363.75      7.81 o
  -5   0  16      157.33      163.32      3.68 o
  -4   0  16       27.58       32.16      2.35 o
  -3   0  16      104.89       89.00      2.69 o
  -2   0  16      448.54      449.07      6.68 o
  -1   0  16      119.49      120.79      3.62 o
   0   0  16        5.92        5.78      2.54 o
   1   0  16        9.06        9.02      2.45 o
   2   0  16       27.94       28.23      2.98 o
   3   0  16        0.24        0.43      4.04 o
   4   0  16      157.81      132.86      6.61 o
   5   0  16        5.97        6.56      4.42 o
   6   0  16        7.45       13.67      4.62 o
 -13   1  16        5.09        5.38      4.43 o
 -12   1  16        1.64        0.57      2.79 o
 -11   1  16        0.01       -0.01      2.85 o
 -10   1  16        0.01        1.32      2.30 o
  -9   1  16      108.82      102.80      3.31 o
  -8   1  16       48.12       49.69      2.39 o
  -7   1  16        4.74        5.63      1.10 o
  -6   1  16        1.07        0.22      1.22 o
  -5   1  16       46.74       36.92      1.59 o
  -4   1  16       31.00       22.50      1.37 o
  -3   1  16        0.23        0.71      1.20 o
  -2   1  16       59.28       48.62      1.33 o
  -1   1  16       16.00       18.08      2.32 o
   0   1  16      579.70      635.16      6.79 o
   1   1  16       26.77       24.96      2.43 o
   2   1  16       13.37       16.18      2.10 o
   3   1  16       39.52       35.05      2.41 o
   4   1  16        9.03        7.90      2.73 o
   5   1  16        3.95        3.02      2.85 o
   6   1  16        1.14        1.51      4.14 o
 -12   2  16        7.31        6.94      3.79 o
 -11   2  16        0.32       -0.02      3.70 o
 -10   2  16       35.29       31.30      2.30 o
  -9   2  16       12.16        9.77      1.70 o
  -8   2  16       36.18       38.33      1.79 o
  -7   2  16        3.92        4.54      1.53 o
  -6   2  16       11.97       11.41      1.48 o
  -5   2  16        0.06       -0.01      1.52 o
  -4   2  16       13.04       11.36      1.35 o
  -3   2  16       27.26       30.79      1.68 o
  -2   2  16       17.39       20.84      1.68 o
  -1   2  16        0.84       -0.01      1.77 o
   0   2  16      226.02      226.69      4.62 o
   1   2  16       21.81       23.50      1.91 o
   2   2  16       16.74       16.39      1.96 o
   3   2  16        6.84        7.08      1.60 o
   4   2  16        8.06       10.07      3.75 o
   5   2  16        3.32        2.56      3.46 o
 -11   3  16        2.66        2.56      4.49 o
 -10   3  16        2.42        2.43      4.68 o
  -9   3  16       15.73       15.37      4.55 o
  -8   3  16       29.46       33.67      4.85 o
  -7   3  16       30.43       24.27      3.53 o
  -6   3  16       51.07       47.45      1.90 o
  -5   3  16        3.73        1.90      1.80 o
  -4   3  16       30.19       22.61      1.69 o
  -3   3  16        0.10        0.27      1.37 o
  -2   3  16        9.20        8.83      1.28 o
  -1   3  16       91.11       90.00      2.86 o
   0   3  16       17.23       14.09      2.20 o
   1   3  16        4.97        6.36      2.75 o
   2   3  16       68.45       76.26      3.91 o
   3   3  16        4.99        4.45      3.60 o
   4   3  16       13.09       10.73      3.84 o
  -9   4  16        3.89        7.28      5.65 o
  -8   4  16       29.27       25.15      6.14 o
  -7   4  16       55.15       47.63      6.37 o
  -6   4  16       43.40       41.29      6.03 o
  -5   4  16       37.54       29.50      3.68 o
  -4   4  16        0.21       -0.01      2.95 o
  -3   4  16        1.73        0.34      2.63 o
  -2   4  16        0.52        1.73      2.59 o
  -1   4  16        6.86        5.64      3.02 o
   0   4  16        0.02       -0.01      2.95 o
   1   4  16        5.20        8.46      3.15 o
   2   4  16        8.13        8.65      3.33 o
 -12   1  17        2.27        3.52      2.87 o
 -11   1  17       14.01       12.15      3.14 o
 -10   1  17        3.68        2.61      2.20 o
  -9   1  17      286.98      303.35      9.00 o
  -8   1  17       10.28       11.52      2.23 o
  -7   1  17        4.59        4.56      1.15 o
  -6   1  17        3.38        2.69      1.42 o
  -5   1  17       16.63       14.28      1.25 o
  -4   1  17       14.20       13.56      1.42 o
  -3   1  17        0.81        1.65      1.24 o
  -2   1  17       18.73       19.22      1.22 o
  -1   1  17       45.11       55.23      3.72 o
   0   1  17        2.22        2.69      2.21 o
   1   1  17        0.88        0.24      1.79 o
   2   1  17       52.37       44.73      2.60 o
   3   1  17       27.70       32.52      2.92 o
   4   1  17        7.31        5.92      2.94 o
   5   1  17        5.01        4.81      2.97 o
 -12   2  17        4.96        4.18      3.96 o
 -11   2  17        0.56       -0.02      3.78 o
 -10   2  17       19.11       20.77      2.03 o
  -9   2  17       18.19       18.03      1.71 o
  -8   2  17       26.74       23.83      1.72 o
  -7   2  17       14.08       15.82      1.70 o
  -6   2  17        9.25       10.73      1.67 o
  -5   2  17       11.75       13.00      1.45 o
  -4   2  17        3.55        3.14      1.29 o
  -3   2  17       19.80       19.73      1.71 o
  -2   2  17       17.31       19.64      1.74 o
  -1   2  17      193.65      188.93      4.24 o
   0   2  17        1.49       -0.01      1.87 o
   1   2  17       53.51       51.30      2.38 o
   2   2  17        1.31       -0.01      1.77 o
   3   2  17        4.61        4.80      2.05 o
   4   2  17        9.23       13.98      3.74 o
   5   2  17        0.20        0.24      3.63 o
 -11   3  17        2.09        3.51      4.61 o
 -10   3  17       63.00       55.14      5.79 o
  -9   3  17        3.82        3.02      4.28 o
  -8   3  17        1.79        5.86      2.84 o
  -7   3  17        5.69        5.71      2.02 o
  -6   3  17       43.90       40.68      2.33 o
  -5   3  17       33.82       32.23      2.18 o
  -4   3  17        1.17        1.04      1.63 o
  -3   3  17        5.65        4.38      1.51 o
  -2   3  17       35.19       32.80      1.60 o
  -1   3  17      107.79      105.04      3.37 o
   0   3  17       18.85       18.19      2.97 o
   1   3  17       50.13       52.88      3.55 o
   2   3  17        1.18       -0.02      3.01 o
   3   3  17       17.93       15.39      3.94 o
  -8   4  17       35.02       38.05      6.30 o
  -7   4  17        0.04        1.90      5.28 o
  -6   4  17      128.87      118.32      6.36 o
  -5   4  17       64.90       66.24      4.45 o
  -4   4  17        0.46       -0.02      3.13 o
  -3   4  17        1.03       -0.01      2.56 o
  -2   4  17        9.02        6.63      2.95 o
  -1   4  17        8.92       12.80      3.05 o
   0   4  17       16.62       17.89      3.30 o
   1   4  17       11.22       11.23      3.33 o
 -13   0  18        3.43       -0.02      4.58 o
 -12   0  18        0.44       -0.02      4.27 o
 -11   0  18      241.53      250.98      8.13 o
 -10   0  18       24.32       23.70      4.52 o
  -9   0  18      452.70      487.44      7.91 o
  -8   0  18      138.00      141.89      5.52 o
  -7   0  18      226.94      234.20     13.10 o
  -6   0  18       73.34       61.32     13.80 o
  -5   0  18      516.23      597.07     12.47 o
  -4   0  18       97.97      104.56      4.89 o
  -3   0  18       42.87       36.71      3.22 o
  -2   0  18      207.23      206.87      6.54 o
  -1   0  18       12.89        9.54      3.52 o
   0   0  18        4.99        6.73      2.79 o
   1   0  18       34.77       30.96      3.25 o
   2   0  18       84.74       81.69      4.11 o
   3   0  18       53.41       61.39      5.53 o
   4   0  18       39.51       41.09      5.20 o
   5   0  18        0.04        4.33      4.59 o
 -12   1  18        5.84        9.79      3.01 o
 -11   1  18      127.63      135.36      4.15 o
 -10   1  18        1.56        1.88      2.44 o
  -9   1  18      210.95      231.58      5.95 o
  -8   1  18       26.08       27.41      2.48 o
  -7   1  18      369.96      362.32      6.15 o
  -6   1  18        7.85        6.44      1.51 o
  -5   1  18       43.94       36.67      1.60 o
  -4   1  18       11.60       14.27      1.45 o
  -3   1  18      103.08      102.41      2.00 o
  -2   1  18      354.33      355.26     11.54 o
  -1   1  18        4.64        5.15      2.70 o
   0   1  18      157.94      155.01      3.69 o
   1   1  18       83.10       78.33      2.71 o
   2   1  18       36.01       40.13      2.69 o
   3   1  18       13.14       12.09      2.31 o
   4   1  18        5.49        8.73      2.86 o
   5   1  18        5.93        0.62      4.09 o
 -12   2  18        3.47        3.85      3.49 o
 -11   2  18        1.76        6.28      3.24 o
 -10   2  18       24.00       22.38      2.29 o
  -9   2  18       20.46       21.37      2.01 o
  -8   2  18       30.24       31.68      1.83 o
  -7   2  18        3.99        4.22      1.59 o
  -6   2  18        0.73        0.90      1.59 o
  -5   2  18       29.82       36.54      1.92 o
  -4   2  18       91.59       90.93      2.36 o
  -3   2  18       15.72       11.01      1.69 o
  -2   2  18      143.70      145.66      2.90 o
  -1   2  18      147.99      151.64      3.81 o
   0   2  18      146.05      149.41      3.40 o
   1   2  18        0.88        1.90      1.80 o
   2   2  18       25.10       24.38      2.64 o
   3   2  18       10.05       13.51      3.44 o
   4   2  18        1.47        1.50      3.54 o
 -10   3  18       16.40       13.78      5.18 o
  -9   3  18        0.12       -0.02      3.19 o
  -8   3  18        2.02        3.17      2.75 o
  -7   3  18       30.05       19.53      2.13 o
  -6   3  18       84.68       73.04      3.09 o
  -5   3  18       57.68       47.87      2.78 o
  -4   3  18       62.34       48.07      2.18 o
  -3   3  18       98.36       88.81      2.89 o
  -2   3  18       23.65       22.03      2.18 o
  -1   3  18        0.20        0.33      2.81 o
   0   3  18        3.83        4.07      2.88 o
   1   3  18       14.23       12.73      3.15 o
   2   3  18       35.14       50.43      4.72 o
   3   3  18       80.41       96.33      5.52 o
  -8   4  18       10.69        6.33      5.78 o
  -7   4  18        5.96        8.19      4.79 o
  -6   4  18       84.54       71.71      5.73 o
  -5   4  18       30.05       26.87      3.56 o
  -4   4  18        1.25       -0.02      3.12 o
  -3   4  18        0.72        1.18      2.63 o
  -2   4  18        5.17        3.63      3.08 o
  -1   4  18        6.49        2.72      3.08 o
   0   4  18        3.39        2.07      3.05 o
 -12   1  19        5.08        6.97      2.62 o
 -11   1  19       42.08       39.58      3.18 o
 -10   1  19        5.22        4.32      2.54 o
  -9   1  19      192.07      218.73      4.97 o
  -8   1  19       11.56       12.81      1.26 o
  -7   1  19      150.27      148.80      3.50 o
  -6   1  19       26.23       26.98      2.04 o
  -5   1  19        9.95        7.60      1.48 o
  -4   1  19        0.37        0.01      1.46 o
  -3   1  19       38.87       41.70      1.67 o
  -2   1  19      284.75      312.78      4.46 o
  -1   1  19       47.06       50.17      3.46 o
   0   1  19      374.69      403.03      5.85 o
   1   1  19        1.35       -0.01      1.97 o
   2   1  19      141.55      138.85      3.90 o
   3   1  19        0.04        0.20      2.13 o
   4   1  19        1.70        4.47      2.94 o
 -11   2  19       14.59       13.44      3.81 o
 -10   2  19       18.47       21.26      2.32 o
  -9   2  19        7.88        8.84      1.87 o
  -8   2  19        6.65        3.66      1.58 o
  -7   2  19        0.13        0.36      1.85 o
  -6   2  19       29.65       24.34      1.98 o
  -5   2  19       20.79       21.78      1.84 o
  -4   2  19       81.20       79.36      2.36 o
  -3   2  19       87.27       80.34      2.52 o
  -2   2  19      249.54      264.31      3.65 o
  -1   2  19      164.49      167.11      3.43 o
   0   2  19       87.65       81.51      2.94 o
   1   2  19       12.63       11.57      2.16 o
   2   2  19        2.83        3.28      2.38 o
   3   2  19        2.71        3.32      3.47 o
   4   2  19        3.85        8.01      3.78 o
 -10   3  19       30.88       30.00      5.69 o
  -9   3  19        2.92        3.73      4.69 o
  -8   3  19        0.09       -0.02      4.45 o
  -7   3  19        5.16        4.85      2.29 o
  -6   3  19        0.18       -0.02      3.16 o
  -5   3  19        4.81        5.85      2.69 o
  -4   3  19       20.11       14.18      2.19 o
  -3   3  19        0.92        0.45      2.23 o
  -2   3  19        1.11        0.70      2.39 o
  -1   3  19       50.56       50.04      3.64 o
   0   3  19        6.95        4.20      2.89 o
   1   3  19       75.19       72.22      4.10 o
   2   3  19        1.61       -0.02      3.79 o
  -7   4  19       98.69       89.83      6.17 o
  -6   4  19       87.03       87.48      5.84 o
  -5   4  19        4.99        3.54      3.21 o
  -4   4  19       13.18       11.05      3.33 o
  -3   4  19        3.54        8.01      2.84 o
  -2   4  19        3.50        3.46      3.00 o
  -1   4  19        4.00        7.47      3.20 o
 -12   0  20        4.64        7.04      4.85 o
 -11   0  20      105.72      110.46      7.32 o
 -10   0  20      171.97      193.25      9.57 o
  -9   0  20       81.50       82.27      4.65 o
  -8   0  20        5.37        1.22      2.61 o
  -7   0  20        9.75       10.98      2.56 o
  -6   0  20        7.31        5.75      3.79 o
  -5   0  20        0.05       -0.01      2.57 o
  -4   0  20        1.28        2.65      2.42 o
  -3   0  20        2.86        4.04      2.49 o
  -2   0  20      939.95     1015.80     13.52 o
  -1   0  20       98.17      104.67      5.65 o
   0   0  20       32.45       26.78      3.57 o
   1   0  20       59.27       57.67      4.64 o
   2   0  20      197.45      190.29     11.34 o
   3   0  20        5.30        4.80      4.25 o
   4   0  20       19.56       13.39      6.54 o
 -12   1  20        0.16       -0.01      2.65 o
 -11   1  20       10.97        8.87      2.80 o
 -10   1  20        4.23        3.61      2.84 o
  -9   1  20        6.75        5.10      2.56 o
  -8   1  20        7.80        7.99      1.22 o
  -7   1  20       30.47       29.15      2.28 o
  -6   1  20        7.92        6.75      1.33 o
  -5   1  20        0.00       -0.01      1.48 o
  -4   1  20       28.19       26.82      2.06 o
  -3   1  20       48.54       47.63      1.92 o
  -2   1  20      486.47      508.67      6.65 o
  -1   1  20       11.08       10.55      3.21 o
   0   1  20       80.22       78.23      4.67 o
   1   1  20        0.79        0.23      2.03 o
   2   1  20       31.35       35.04      2.88 o
   3   1  20        9.71        9.49      3.14 o
   4   1  20        2.04        1.80      4.24 o
 -11   2  20        9.26        5.72      3.66 o
 -10   2  20        7.02        7.53      2.13 o
  -9   2  20        4.79        6.20      2.12 o
  -8   2  20        2.03        3.41      2.18 o
  -7   2  20        0.45        2.29      2.16 o
  -6   2  20       29.56       21.82      2.49 o
  -5   2  20       10.19       10.15      1.96 o
  -4   2  20      106.56       95.52      2.70 o
  -3   2  20       83.49       83.20      2.59 o
  -2   2  20        0.24        1.15      2.59 o
  -1   2  20        1.75       -0.01      2.00 o
   0   2  20        0.86        2.10      2.03 o
   1   2  20       13.79       13.71      3.64 o
   2   2  20        1.31        0.21      3.60 o
   3   2  20        4.04       11.43      3.64 o
 -10   3  20        7.75        9.19      5.16 o
  -9   3  20        0.05        2.53      4.62 o
  -8   3  20        0.03       -0.02      3.80 o
  -7   3  20        7.89        7.35      3.42 o
  -6   3  20       43.72       48.15      3.95 o
  -5   3  20        0.85        2.18      2.69 o
  -4   3  20        0.41        2.05      2.32 o
  -3   3  20       65.49       58.15      3.35 o
  -2   3  20       10.69       11.35      2.91 o
  -1   3  20        1.24       -0.01      2.94 o
   0   3  20        0.03       -0.01      2.97 o
   1   3  20        2.82        3.32      3.08 o
  -7   4  20       27.99       28.39      5.25 o
  -6   4  20        5.24        5.67      4.56 o
  -5   4  20        0.28       -0.02      3.22 o
  -4   4  20        1.17        1.83      3.33 o
  -3   4  20       10.01       11.79      3.03 o
  -2   4  20        3.36        6.79      3.29 o
 -12   1  21        4.80        2.98      2.72 o
 -11   1  21       27.64       27.92      3.41 o
 -10   1  21       75.28       91.72      3.70 o
  -9   1  21        0.05        1.32      2.46 o
  -8   1  21        9.60       12.35      2.48 o
  -7   1  21        0.86        1.88      1.83 o
  -6   1  21       45.62       40.38      5.47 o
  -5   1  21        0.13        1.22      1.64 o
  -4   1  21        1.98        2.48      1.67 o
  -3   1  21        0.17        0.86      1.14 o
  -2   1  21        1.28        1.12      2.12 o
  -1   1  21        5.40        7.67      2.82 o
   0   1  21       11.19       10.84      2.40 o
   1   1  21        1.38       -0.01      2.17 o
   2   1  21       19.89       17.60      2.65 o
   3   1  21        8.50       12.62      4.71 o
 -11   2  21        7.30        7.63      3.80 o
 -10   2  21       17.02        9.66      2.78 o
  -9   2  21        0.63        1.13      2.09 o
  -8   2  21        0.75        0.82      2.72 o
  -7   2  21        1.34        1.19      2.77 o
  -6   2  21       18.27       17.38      2.60 o
  -5   2  21        0.00       -0.01      1.70 o
  -4   2  21        5.62        7.24      1.82 o
  -3   2  21        0.06       -0.01      1.77 o
  -2   2  21       12.08       10.23      2.65 o
  -1   2  21       24.81       24.20      2.28 o
   0   2  21       20.87       18.63      3.05 o
   1   2  21       36.18       41.85      4.20 o
   2   2  21        0.31        1.59      3.56 o
  -9   3  21        0.41       -0.02      4.07 o
  -8   3  21        0.01       -0.02      4.04 o
  -7   3  21        0.25       -0.02      3.29 o
  -6   3  21        0.87       -0.02      3.28 o
  -5   3  21       26.44       22.37      2.54 o
  -4   3  21        0.23       -0.01      2.39 o
  -3   3  21       26.00       22.19      2.95 o
  -2   3  21        9.44        7.65      2.97 o
  -1   3  21       19.62       23.62      3.28 o
   0   3  21       10.45       11.13      3.25 o
   1   3  21        0.38       -0.01      3.26 o
  -5   4  21        0.04        5.77      3.31 o
  -4   4  21        5.06        1.50      2.88 o
 -12   0  22        0.25       -0.02      4.08 o
 -11   0  22      374.34      433.72     10.53 o
 -10   0  22      111.07      135.88      6.85 o
  -9   0  22      146.04      170.99      7.36 o
  -8   0  22        3.56        3.46      2.85 o
  -7   0  22        1.55        1.05      2.84 o
  -6   0  22       46.78       44.69      4.88 o
  -5   0  22       21.63       17.39      3.15 o
  -4   0  22      124.99      126.36      4.64 o
  -3   0  22       52.01       58.77      4.05 o
  -2   0  22      154.33      164.10      6.86 o
  -1   0  22      209.00      225.06      6.37 o
   0   0  22        7.23        7.62      3.21 o
   1   0  22        3.60        3.44      3.28 o
   2   0  22       13.25       15.32      3.32 o
   3   0  22        7.31       12.87      5.15 o
 -11   1  22       11.23       11.61      2.94 o
 -10   1  22        0.04       -0.01      2.69 o
  -9   1  22       28.81       29.12      3.80 o
  -8   1  22        3.42        4.62      2.76 o
  -7   1  22       23.56       25.12      3.24 o
  -6   1  22       13.53       12.06      1.59 o
  -5   1  22       94.68       94.20      2.95 o
  -4   1  22       15.94       17.95      1.88 o
  -3   1  22        0.15        0.00      0.93 o
  -2   1  22       33.51       33.18      3.70 o
  -1   1  22        0.91        2.45      2.47 o
   0   1  22       43.47       45.70      2.95 o
   1   1  22        2.46        2.16      2.30 o
   2   1  22        0.07       -0.01      2.37 o
 -11   2  22        0.07       -0.04      8.39 o
 -10   2  22        0.15        1.05      2.45 o
  -9   2  22       24.93       26.48      3.28 o
  -8   2  22        3.65        5.33      2.88 o
  -7   2  22       95.68       95.00      4.30 o
  -6   2  22        5.95        4.22      1.83 o
  -5   2  22        9.26        9.82      1.82 o
  -4   2  22        3.90        3.05      1.79 o
  -3   2  22       46.10       40.97      2.53 o
  -2   2  22        0.27        0.77      2.63 o
  -1   2  22        6.54        9.24      2.13 o
   0   2  22       16.27       16.72      3.24 o
   1   2  22        3.13        0.96      2.59 o
   2   2  22       12.81       15.43      3.95 o
  -9   3  22        1.70        3.29      4.07 o
  -8   3  22        6.20        5.30      3.48 o
  -7   3  22       11.60       15.25      3.57 o
  -6   3  22        0.02        1.11      3.24 o
  -5   3  22       38.51       37.55      2.82 o
  -4   3  22       13.62        7.42      2.50 o
  -3   3  22       15.51       15.77      2.83 o
  -2   3  22        0.01       -0.02      3.03 o
  -1   3  22        7.28        6.59      3.16 o
   0   3  22       14.34       16.32      3.37 o
 -11   1  23      100.71      112.93      5.62 o
 -10   1  23        6.53        9.67      3.22 o
  -9   1  23       12.04       12.03      3.07 o
  -8   1  23       12.09       10.34      3.00 o
  -7   1  23       23.63       27.25      3.32 o
  -6   1  23       64.48       62.29      4.71 o
  -5   1  23        5.02        4.77      2.04 o
  -4   1  23       75.62       71.74      4.24 o
  -3   1  23        0.13        0.67      3.05 o
  -2   1  23      309.20      335.77      6.88 o
  -1   1  23       11.75       11.63      2.82 o
   0   1  23       31.77       37.61      2.93 o
   1   1  23        6.24        8.19      2.63 o
   2   1  23        0.53       -0.02      4.29 o
 -10   2  23        0.26       -0.01      2.94 o
  -9   2  23       16.84       14.81      3.28 o
  -8   2  23        0.02        0.89      2.98 o
  -7   2  23       11.99        9.58      3.12 o
  -6   2  23       48.15       46.55      3.26 o
  -5   2  23       14.38       10.32      2.07 o
  -4   2  23        4.25        4.29      2.05 o
  -3   2  23        9.87       10.46      2.65 o
  -2   2  23        0.99        1.24      2.70 o
  -1   2  23        1.24        0.31      2.75 o
   0   2  23        4.02        0.16      3.38 o
   1   2  23        6.64       15.54      3.90 o
  -8   3  23        5.07        1.53      3.67 o
  -7   3  23        7.52        9.31      3.63 o
  -6   3  23        1.64        3.95      3.29 o
  -5   3  23        0.22        0.74      2.88 o
  -4   3  23       20.44       19.97      2.71 o
  -3   3  23       86.33       82.48      5.04 o
  -2   3  23        3.16        4.63      3.18 o
  -1   3  23        0.00       -0.02      3.12 o
 -11   0  24       32.82       38.52      5.84 o
 -10   0  24        0.23        1.68      4.49 o
  -9   0  24        1.62        2.18      4.25 o
  -8   0  24        2.36       -0.02      4.29 o
  -7   0  24        1.38        3.34      4.34 o
  -6   0  24        5.02        6.24      3.05 o
  -5   0  24       73.98       92.50      5.46 o
  -4   0  24      806.29      944.62     18.43 o
  -3   0  24        9.38        6.22      4.89 o
  -2   0  24      502.76      540.29     11.42 o
  -1   0  24        1.91        2.96      3.59 o
   0   0  24        0.01        1.09      3.53 o
   1   0  24       10.55        6.10      3.67 o
 -11   1  24       37.24       42.94      3.96 o
 -10   1  24        0.05       -0.02      3.16 o
  -9   1  24        0.68        0.91      3.06 o
  -8   1  24        9.23       10.52      3.21 o
  -7   1  24        0.05       -0.01      2.97 o
  -6   1  24       42.60       46.53      3.75 o
  -5   1  24       47.57       45.64      2.53 o
  -4   1  24       16.68       18.18      2.09 o
  -3   1  24       52.24       53.63      3.98 o
  -2   1  24        4.25        4.62      3.60 o
  -1   1  24       35.92       39.50      3.04 o
   0   1  24       23.40       30.12      2.84 o
   1   1  24        1.21        2.87      3.17 o
 -10   2  24        3.40        3.02      4.21 o
  -9   2  24        8.07        5.34      3.06 o
  -8   2  24       37.61       32.19      3.69 o
  -7   2  24       43.33       48.41      3.99 o
  -6   2  24       30.78       26.29      3.03 o
  -5   2  24       11.44       12.64      2.70 o
  -4   2  24        5.15        5.37      2.11 o
  -3   2  24       14.19       18.26      2.89 o
  -2   2  24        0.27        1.09      2.45 o
  -1   2  24        1.86        1.69      2.75 o
   0   2  24       32.06       34.39      4.37 o
  -7   3  24        0.02        0.80      3.45 o
  -6   3  24        3.31        2.28      3.48 o
  -5   3  24        0.97        2.52      2.94 o
  -4   3  24        1.40        0.30      3.66 o
  -3   3  24        7.54       11.15      3.48 o
 -10   1  25        0.86        1.05      3.11 o
  -9   1  25        0.02        0.99      3.06 o
  -8   1  25        4.32        5.54      3.19 o
  -7   1  25        0.03        0.64      3.05 o
  -6   1  25        1.62        1.61      2.97 o
  -5   1  25        8.08        7.81      1.90 o
  -4   1  25       27.54       30.12      3.71 o
  -3   1  25       44.87       44.99      4.20 o
  -2   1  25       14.48       15.02      3.68 o
  -1   1  25       10.24       14.17      2.74 o
   0   1  25       28.14       29.03      3.17 o
  -9   2  25        0.00       -0.02      3.28 o
  -8   2  25       19.65       17.91      3.45 o
  -7   2  25       10.80       13.96      3.00 o
  -6   2  25        0.88        3.69      2.61 o
  -5   2  25        1.72        2.03      2.59 o
  -4   2  25       17.50       16.96      2.88 o
  -3   2  25        2.84        1.13      2.72 o
  -2   2  25        0.03       -0.01      2.71 o
  -1   2  25        0.96        1.17      3.26 o
 -10   0  26        0.02       -0.02      4.67 o
  -9   0  26        0.37        2.31      4.67 o
  -8   0  26        4.47        3.19      4.43 o
  -7   0  26       53.73       66.58      5.96 o
  -6   0  26       13.44       12.32      4.75 o
  -5   0  26        6.26        3.88      5.09 o
  -4   0  26       35.52       49.12      5.90 o
  -3   0  26       71.69       76.53      6.73 o
  -2   0  26       17.01       19.11      4.05 o
  -1   0  26        0.18        2.39      3.76 o
 -10   1  26        0.84        4.84      3.21 o
  -9   1  26       10.17       11.25      3.34 o
  -8   1  26        0.56       -0.02      3.26 o
  -7   1  26        6.17        3.58      2.92 o
  -6   1  26        1.26        1.30      3.26 o
  -5   1  26        0.07       -0.02      3.27 o
  -4   1  26        3.85        5.08      2.66 o
  -3   1  26       22.42       29.62      4.15 o
  -2   1  26        0.01       -0.02      3.18 o
  -1   1  26        7.08        5.85      2.73 o
  -8   2  26        3.35        4.25      3.60 o
  -7   2  26       10.49       11.90      2.97 o
  -6   2  26        2.81        1.82      3.35 o
  -5   2  26        5.02        9.45      3.50 o
  -4   2  26        4.19        2.24      3.63 o
  -3   2  26        4.37        3.53      2.99 o
  -9   1  27        0.24       -0.02      3.33 o
  -8   1  27       30.63       28.82      3.57 o
  -7   1  27        6.33        4.97      3.07 o
  -6   1  27        3.70        4.50      3.56 o
  -5   1  27        0.73        3.02      3.46 o
  -4   1  27       75.99       82.55      5.74 o
  -3   1  27       33.41       38.01      4.27 o
  -2   1  27        0.85        0.21      2.72 o
  -6   2  27        1.12       -0.02      3.52 o
  -5   2  27        0.41       -0.02      3.57 o
  -8   0  28       94.24      114.33      7.57 o
  -7   0  28       37.87       44.69      6.03 o
  -6   0  28        8.91       10.07      5.11 o
  -5   0  28       47.15       57.42     13.41 o
  -4   0  28       83.65       84.10      7.14 o
  -7   1  28        0.01        2.86      3.69 o
  -6   1  28       59.91       69.00      4.76 o
  -5   1  28        2.20       -0.02      3.70 o
  -4   1  28       79.12       84.09      5.22 o
 
